# Supplementary material for: tert-Butyl 3-[2,2-bis­(ethoxy­carbon­yl)vin­yl]-2-bromo­methyl-1H-indole-1-carboxyl­ate
Source: Acta Crystallogr Sect E Struct Rep Online. 2009 Oct 17;65(Pt 11):o2796. doi: 10.1107/S1600536809041567 (PMC2971097; doi:10.1107/S1600536809041567)
Supplement: Supplementary file 1 [file e-65-o2796-sup1.cif]

##############################################################################
###                                                                        ###
###        Electronic paper (Acta Crystallographica Section E)             ###
###                                                                        ###
##############################################################################
#                                                                            #
# This CIF contains the data in a paper accepted for publication in Acta     #
# Crystallographica Section E. It conforms to the requirements of Notes      #
# for Authors for Section E, and has been peer reviewed under the auspices   #
# of the IUCr Commission on Journals.                                        #
#                                                                            #
# Full details of the Crystallographic Information File format               #
# are given in the paper "The Crystallographic Information File (CIF):       #
# a New Standard Archive File for Crystallography" by S. R. Hall, F. H.      #
# Allen and I. D. Brown [Acta Cryst. (1991), A47, 655-685].                  #
#                                                                            #
# The current version of the core CIF dictionary is obtainable from          #
# ftp://ftp.iucr.org/pub/cif_core.dic. The current version number is 2.4.    #
#                                                                            #
# Software is freely available for graphical display of the structure(s) in  #
# this CIF.  For information consult the CIF home page http://www.iucr.org/  #
# cif/home.html                                                              #
#                                                                            #
# This file may be used for bona fide research purposes within the           #
# scientific community so long as proper attribution is given to the journal # 
# article from which it was obtained.                                        #
#                                                                            #
##############################################################################
                                             
data_global
_audit_creation_method     SHELXL-97
_journal_date_recd_electronic     2009-09-12
_journal_date_accepted     2009-10-12
_journal_name_full     'Acta Crystallographica, Section E'
_journal_year     2009
_journal_volume     65
_journal_issue     11
_journal_page_first     o2796
_journal_page_last     o2796
_journal_paper_category     QO
_journal_coeditor_code     CI2911
_publ_contact_author_name     ' M.N. Ponnuswamy '
_publ_contact_author_address
;   Centre of Advanced Study in Crystallography and Biophysics
    University of Madras
    Guindy Campus
    Chennai - 600 025
    India
;
_publ_contact_author_email     'mnpsy2004@yahoo.com'
_publ_contact_author_fax     '+9144 22352494'
_publ_contact_author_phone     '+9144 22300122'
_publ_section_title
;
<i>tert</i>-Butyl
3-[2,2-bis(ethoxycarbonyl)vinyl]-2-bromomethyl-1<i>H</i>-indole-1-carboxylate
;
loop_
    _publ_author_name
    _publ_author_address
    'M. Thenmozhi'
;
    Centre of Advanced Study in Crystallography and Biophysics
    University of Madras
    Guindy Campus
    Chennai 600 025
    India
;
    'T. Kavitha'
;
    Centre of Advanced Study in Crystallography and Biophysics
    University of Madras
    Guindy Campus
    Chennai 600 025
    India
;
    'V. Dhayalan'
;
     Department of Organic Chemistry
     University of Madras
     Guindy Campus
     Chennai 600 025
     India
;
    'A. K. Mohanakrishnan'
;
     Department of Organic Chemistry
     University of Madras
     Guindy Campus
     Chennai 600 025
     India
;
    'M. N. Ponnuswamy'
;
    Centre of Advanced Study in Crystallography and Biophysics
    University of Madras
    Guindy Campus
    Chennai 600 025
    India
;
data_I
_audit_creation_method     SHELXL-97
_chemical_name_systematic
;
<i>tert</i>-Butyl
3-[2,2-bis(ethoxycarbonyl)vinyl]-2-bromomethyl-1<i>H</i>-indole-1-carboxylate
;
_chemical_name_common
;
;
_chemical_formula_moiety     'C22 H26 Br N O6'
_chemical_formula_sum     'C22 H26 Br N O6'
_chemical_formula_iupac     'C22 H26 Br N O6'
_chemical_formula_weight     480.35
_chemical_melting_point     ?
_symmetry_cell_setting     Triclinic
_symmetry_space_group_name_H-M     'P-1'
_symmetry_space_group_name_Hall     '-P 1'
loop_
    _symmetry_equiv_pos_as_xyz
    'x, y, z'
    '-x, -y, -z'
_cell_length_a     10.8682(3)
_cell_length_b     11.1094(4)
_cell_length_c     11.5699(6)
_cell_angle_alpha     111.984(3)
_cell_angle_beta     105.841(2)
_cell_angle_gamma     106.926(2)
_cell_volume     1118.51(9)
_cell_formula_units_Z     2
_cell_measurement_reflns_used     8669
_cell_measurement_theta_min     2.1
_cell_measurement_theta_max     33.8
_cell_measurement_temperature     293(2)
_exptl_crystal_description     Block
_exptl_crystal_colour     Colourless
_exptl_crystal_size_max     0.30
_exptl_crystal_size_mid     0.25
_exptl_crystal_size_min     0.20
_exptl_crystal_density_diffrn     1.426
_exptl_crystal_density_meas     ?
_exptl_crystal_density_method     'not measured'
_exptl_crystal_F_000     496
_exptl_absorpt_coefficient_mu     1.875
_exptl_absorpt_correction_type     multi-scan
_exptl_absorpt_process_details     '(SADABS, Sheldrick, 2001)'
_exptl_absorpt_correction_T_min     0.6032
_exptl_absorpt_correction_T_max     0.7056
_exptl_special_details
;
;
_diffrn_ambient_temperature     293(2)
_diffrn_radiation_type     MoK\a
_diffrn_radiation_wavelength     0.71073
_diffrn_radiation_source     'fine-focus sealed tube'
_diffrn_radiation_monochromator     graphite
_diffrn_measurement_device_type     'Bruker Kappa APEXII area-detector'
_diffrn_measurement_method     '\w and \f'
_diffrn_detector_area_resol_mean     ?
_diffrn_reflns_number     32165
_diffrn_reflns_av_R_equivalents     0.0278
_diffrn_reflns_av_sigmaI/netI     0.0353
_diffrn_reflns_theta_min     2.10
_diffrn_reflns_theta_max     33.81
_diffrn_reflns_theta_full     25.00
_diffrn_measured_fraction_theta_max     0.965
_diffrn_measured_fraction_theta_full     0.999
_diffrn_reflns_limit_h_min     -17
_diffrn_reflns_limit_h_max     16
_diffrn_reflns_limit_k_min     -16
_diffrn_reflns_limit_k_max     17
_diffrn_reflns_limit_l_min     -17
_diffrn_reflns_limit_l_max     17
_diffrn_standards_number     0
_diffrn_standards_interval_count     .
_diffrn_standards_interval_time     .
_diffrn_standards_decay_%     ?
_refine_special_details
;
Refinement of <i>F</i>^2^ against ALL reflections. The weighted <i>R</i>-factor
<i>wR</i> and goodness of fit <i>S</i> are based on <i>F</i>^2^, conventional
<i>R</i>-factors <i>R</i> are based on <i>F</i>, with <i>F</i> set to zero for
negative <i>F</i>^2^. The threshold expression of <i>F</i>^2^ >
\s(<i>F</i>^2^) is used only for calculating <i>R</i>-factors(gt) <i>etc</i>.
and is not relevant to the choice of reflections for refinement.
<i>R</i>-factors based on <i>F</i>^2^ are statistically about twice as large
as those based on <i>F</i>, and <i>R</i>- factors based on ALL data will be
even larger.
;
_reflns_number_total     8669
_reflns_number_gt     5490
_reflns_threshold_expression     I>2\s(I)
_refine_ls_structure_factor_coef     Fsqd
_refine_ls_matrix_type     full
_refine_ls_R_factor_all     0.0800
_refine_ls_R_factor_gt     0.0401
_refine_ls_wR_factor_gt     0.0996
_refine_ls_wR_factor_ref     0.1141
_refine_ls_goodness_of_fit_ref     1.014
_refine_ls_restrained_S_all     1.019
_refine_ls_number_reflns     8669
_refine_ls_number_parameters     271
_refine_ls_number_restraints     1
_refine_ls_hydrogen_treatment     constr
_refine_ls_weighting_scheme     calc
_refine_ls_weighting_details
         'calc w=1/[\s^2^(Fo^2^)+(0.0566P)^2^+0.1525P] where P=(Fo^2^+2Fc^2^)/3'
_atom_sites_solution_hydrogens     geom
_atom_sites_solution_primary     direct
_atom_sites_solution_secondary     difmap
_refine_ls_shift/su_max     0.001
_refine_ls_shift/su_mean     0.000
_refine_diff_density_max     0.288
_refine_diff_density_min     -0.598
_refine_ls_extinction_method     none
_refine_ls_extinction_coef     ?
loop_
    _atom_type_symbol
    _atom_type_description
    _atom_type_scat_dispersion_real
    _atom_type_scat_dispersion_imag
    _atom_type_scat_source
    'C' 'C' 0.0033 0.0016
                         'International Tables Vol C Tables 4.2.6.8 and 6.1.1.4'
    'H' 'H' 0.0000 0.0000
                         'International Tables Vol C Tables 4.2.6.8 and 6.1.1.4'
    'N' 'N' 0.0061 0.0033
                         'International Tables Vol C Tables 4.2.6.8 and 6.1.1.4'
    'O' 'O' 0.0106 0.0060
                         'International Tables Vol C Tables 4.2.6.8 and 6.1.1.4'
    'Br' 'Br' -0.2901 2.4595
                         'International Tables Vol C Tables 4.2.6.8 and 6.1.1.4'
_computing_data_collection     'APEX2 (Bruker, 2004)'
_computing_cell_refinement     'SAINT (Bruker, 2004)'
_computing_data_reduction     'SAINT (Bruker, 2004)'
_computing_structure_solution     'SHELXS97 (Sheldrick, 2008)'
_computing_structure_refinement     'SHELXS97 (Sheldrick, 2008)'
_computing_molecular_graphics     'ORTEP-3 (Farrugia, 1997)'
_computing_publication_material
                            'SHELXL97 (Sheldrick, 2008) and PLATON (Spek, 2009)'
loop_
    _atom_site_type_symbol
    _atom_site_label
    _atom_site_fract_x
    _atom_site_fract_y
    _atom_site_fract_z
    _atom_site_U_iso_or_equiv
    _atom_site_adp_type
    _atom_site_calc_flag
    _atom_site_refinement_flags
    _atom_site_occupancy
    _atom_site_disorder_assembly
    _atom_site_disorder_group
    C C2 0.09184(16) 0.74325(17) 1.16827(16) 0.0342(3) Uani d . 1 . .
    C C3 0.07086(19) 0.8044(2) 1.28578(19) 0.0441(4) Uani d . 1 . .
    H H3 0.1358 0.8307 1.3725 0.053 Uiso calc R 1 . .
    C C4 -0.0521(2) 0.8242(2) 1.2671(2) 0.0537(5) Uani d . 1 . .
    H H4 -0.0694 0.8659 1.3435 0.064 Uiso calc R 1 . .
    C C5 -0.14938(19) 0.7836(2) 1.1379(2) 0.0528(5) Uani d . 1 . .
    H H5 -0.2299 0.7997 1.1293 0.063 Uiso calc R 1 . .
    C C6 -0.12946(17) 0.7201(2) 1.0217(2) 0.0427(4) Uani d . 1 . .
    H H6 -0.1966 0.6909 0.9349 0.051 Uiso calc R 1 . .
    C C7 -0.00584(15) 0.70013(16) 1.03705(17) 0.0341(3) Uani d . 1 . .
    C C8 0.04611(15) 0.63561(16) 0.94006(16) 0.0328(3) Uani d . 1 . .
    C C9 0.17083(15) 0.63964(16) 1.01285(15) 0.0323(3) Uani d . 1 . .
    C C10 0.31912(16) 0.73467(18) 1.26701(16) 0.0365(3) Uani d . 1 . .
    C C11 0.51726(16) 0.67167(19) 1.32235(17) 0.0391(3) Uani d . 1 . .
    C C12 0.5566(2) 0.5718(3) 1.2261(2) 0.0578(5) Uani d . 1 . .
    H H12A 0.4829 0.4747 1.1791 0.087 Uiso calc R 1 . .
    H H12B 0.6448 0.5760 1.2782 0.087 Uiso calc R 1 . .
    H H12C 0.5671 0.6010 1.1598 0.087 Uiso calc R 1 . .
    C C13 0.4815(2) 0.6177(3) 1.4162(2) 0.0565(5) Uani d . 1 . .
    H H13A 0.4495 0.6784 1.4716 0.085 Uiso calc R 1 . .
    H H13B 0.5647 0.6199 1.4752 0.085 Uiso calc R 1 . .
    H H13C 0.4074 0.5202 1.3616 0.085 Uiso calc R 1 . .
    C C14 0.6292(2) 0.8251(2) 1.3980(2) 0.0603(5) Uani d . 1 . .
    H H14A 0.6402 0.8560 1.3328 0.090 Uiso calc R 1 . .
    H H14B 0.7180 0.8316 1.4517 0.090 Uiso calc R 1 . .
    H H14C 0.6009 0.8861 1.4582 0.090 Uiso calc R 1 . .
    C C15 -0.02203(15) 0.56833(17) 0.78999(16) 0.0361(3) Uani d . 1 . .
    H H15 -0.0246 0.4788 0.7407 0.043 Uiso calc R 1 . .
    C C16 -0.08096(15) 0.62017(18) 0.71535(16) 0.0367(3) Uani d . 1 . .
    C C17 -0.06921(18) 0.76980(19) 0.77787(18) 0.0425(4) Uani d . 1 . .
    C C18 -0.1952(2) 0.9111(2) 0.8069(3) 0.0658(6) Uani d D 1 . .
    H H18A -0.1147 0.9770 0.8966 0.079 Uiso calc R 1 . .
    H H18B -0.1864 0.9505 0.7460 0.079 Uiso calc R 1 . .
    C C19 -0.3273(3) 0.8959(3) 0.8200(4) 0.1028(11) Uani d D 1 . .
    H H19A -0.4062 0.8172 0.7355 0.154 Uiso calc R 1 . .
    H H19B -0.3367 0.9837 0.8387 0.154 Uiso calc R 1 . .
    H H19C -0.3262 0.8766 0.8944 0.154 Uiso calc R 1 . .
    C C20 -0.14814(17) 0.5379(2) 0.56162(18) 0.0428(4) Uani d . 1 . .
    C C21 -0.2390(2) 0.3118(2) 0.36364(19) 0.0571(5) Uani d . 1 . .
    H H21A -0.1787 0.3480 0.3245 0.069 Uiso calc R 1 . .
    H H21B -0.3299 0.3122 0.3247 0.069 Uiso calc R 1 . .
    C C22 -0.2597(4) 0.1643(3) 0.3329(3) 0.0913(9) Uani d . 1 . .
    H H22A -0.1688 0.1647 0.3688 0.137 Uiso calc R 1 . .
    H H22B -0.3073 0.1009 0.2347 0.137 Uiso calc R 1 . .
    H H22C -0.3165 0.1311 0.3750 0.137 Uiso calc R 1 . .
    C C23 0.26606(17) 0.59735(18) 0.95525(16) 0.0373(3) Uani d . 1 . .
    H H23A 0.2140 0.5362 0.8558 0.045 Uiso calc R 1 . .
    H H23B 0.2997 0.5423 0.9929 0.045 Uiso calc R 1 . .
    N N1 0.20188(13) 0.70606(14) 1.15357(13) 0.0331(3) Uani d . 1 . .
    O O1 0.38397(12) 0.65566(13) 1.22367(11) 0.0397(2) Uani d . 1 . .
    O O2 0.34760(15) 0.81621(16) 1.38221(13) 0.0570(4) Uani d . 1 . .
    O O3 -0.19532(13) 0.77004(13) 0.75104(14) 0.0476(3) Uani d . 1 . .
    O O4 0.04207(15) 0.87474(16) 0.84512(19) 0.0707(4) Uani d . 1 . .
    O O5 -0.17187(14) 0.40133(14) 0.51266(12) 0.0483(3) Uani d . 1 . .
    O O6 -0.17445(18) 0.59307(18) 0.49278(15) 0.0668(4) Uani d . 1 . .
    Br Br1 0.429587(19) 0.76941(2) 0.99976(2) 0.05385(8) Uani d . 1 . .
loop_
    _atom_site_aniso_label
    _atom_site_aniso_U_11
    _atom_site_aniso_U_22
    _atom_site_aniso_U_33
    _atom_site_aniso_U_12
    _atom_site_aniso_U_13
    _atom_site_aniso_U_23
    C2 0.0370(7) 0.0337(8) 0.0387(8) 0.0197(6) 0.0174(6) 0.0204(7)
    C3 0.0481(9) 0.0488(10) 0.0408(9) 0.0256(8) 0.0221(8) 0.0219(8)
    C4 0.0559(10) 0.0622(12) 0.0581(12) 0.0346(10) 0.0359(10) 0.0291(10)
    C5 0.0445(9) 0.0635(12) 0.0712(13) 0.0335(9) 0.0335(9) 0.0392(11)
    C6 0.0344(7) 0.0478(10) 0.0531(10) 0.0204(7) 0.0174(7) 0.0311(8)
    C7 0.0342(7) 0.0320(7) 0.0414(8) 0.0164(6) 0.0152(6) 0.0224(7)
    C8 0.0346(7) 0.0316(7) 0.0334(7) 0.0160(6) 0.0114(6) 0.0184(6)
    C9 0.0361(7) 0.0323(7) 0.0299(7) 0.0182(6) 0.0112(6) 0.0163(6)
    C10 0.0384(7) 0.0385(8) 0.0335(8) 0.0202(7) 0.0123(6) 0.0185(7)
    C11 0.0334(7) 0.0500(10) 0.0342(8) 0.0223(7) 0.0086(6) 0.0221(7)
    C12 0.0541(10) 0.0722(14) 0.0528(11) 0.0435(10) 0.0189(9) 0.0271(10)
    C13 0.0495(10) 0.0813(15) 0.0576(12) 0.0335(10) 0.0208(9) 0.0497(11)
    C14 0.0430(9) 0.0559(12) 0.0664(14) 0.0151(9) 0.0151(9) 0.0268(11)
    C15 0.0340(7) 0.0369(8) 0.0340(8) 0.0155(6) 0.0096(6) 0.0181(7)
    C16 0.0311(7) 0.0401(8) 0.0356(8) 0.0142(6) 0.0084(6) 0.0209(7)
    C17 0.0402(8) 0.0410(9) 0.0419(9) 0.0148(7) 0.0079(7) 0.0256(8)
    C18 0.0744(14) 0.0448(11) 0.0804(16) 0.0348(11) 0.0287(12) 0.0297(11)
    C19 0.0846(18) 0.0762(19) 0.129(3) 0.0495(16) 0.0475(19) 0.0222(18)
    C20 0.0338(7) 0.0545(11) 0.0392(9) 0.0184(7) 0.0104(7) 0.0268(8)
    C21 0.0551(10) 0.0651(13) 0.0308(9) 0.0161(10) 0.0135(8) 0.0163(9)
    C22 0.129(3) 0.0657(16) 0.0488(14) 0.0332(17) 0.0320(15) 0.0117(12)
    C23 0.0413(7) 0.0407(8) 0.0314(8) 0.0238(7) 0.0135(6) 0.0164(7)
    N1 0.0359(6) 0.0358(7) 0.0297(6) 0.0204(5) 0.0115(5) 0.0165(5)
    O1 0.0410(5) 0.0488(7) 0.0298(5) 0.0282(5) 0.0088(5) 0.0179(5)
    O2 0.0569(7) 0.0709(9) 0.0311(6) 0.0389(7) 0.0105(6) 0.0118(6)
    O3 0.0427(6) 0.0366(6) 0.0566(8) 0.0189(5) 0.0121(6) 0.0220(6)
    O4 0.0441(7) 0.0440(8) 0.0922(12) 0.0081(6) 0.0071(8) 0.0281(8)
    O5 0.0547(7) 0.0486(7) 0.0314(6) 0.0190(6) 0.0119(5) 0.0178(6)
    O6 0.0823(10) 0.0742(10) 0.0452(8) 0.0385(9) 0.0118(7) 0.0387(8)
    Br1 0.05092(11) 0.05899(14) 0.05578(13) 0.02350(9) 0.02807(10) 0.02914(10)
_geom_special_details
;
All e.s.d.'s (except the e.s.d. in the dihedral angle between two l.s. planes)
are estimated using the full covariance matrix. The cell e.s.d.'s are taken
into account individually in the estimation of e.s.d.'s in distances, angles
and torsion angles; correlations between e.s.d.'s in cell parameters are only
used when they are defined by crystal symmetry. An approximate (isotropic)
treatment of cell e.s.d.'s is used for estimating e.s.d.'s involving l.s.
planes.
;
loop_
    _geom_bond_atom_site_label_1
    _geom_bond_atom_site_label_2
    _geom_bond_site_symmetry_2
    _geom_bond_distance
    _geom_bond_publ_flag
    C2 C3 . 1.389(2) ?
    C2 C7 . 1.393(2) ?
    C2 N1 . 1.4057(17) ?
    C3 C4 . 1.390(2) ?
    C3 H3 . 0.93 ?
    C4 C5 . 1.383(3) ?
    C4 H4 . 0.93 ?
    C5 C6 . 1.374(3) ?
    C5 H5 . 0.93 ?
    C6 C7 . 1.399(2) ?
    C6 H6 . 0.93 ?
    C7 C8 . 1.439(2) ?
    C8 C9 . 1.365(2) ?
    C8 C15 . 1.458(2) ?
    C9 N1 . 1.4017(19) ?
    C9 C23 . 1.4701(19) ?
    C10 O2 . 1.183(2) ?
    C10 O1 . 1.3199(18) ?
    C10 N1 . 1.409(2) ?
    C11 O1 . 1.4929(17) ?
    C11 C14 . 1.498(3) ?
    C11 C12 . 1.504(2) ?
    C11 C13 . 1.507(2) ?
    C12 H12A . 0.96 ?
    C12 H12B . 0.96 ?
    C12 H12C . 0.96 ?
    C13 H13A . 0.96 ?
    C13 H13B . 0.96 ?
    C13 H13C . 0.96 ?
    C14 H14A . 0.96 ?
    C14 H14B . 0.96 ?
    C14 H14C . 0.96 ?
    C15 C16 . 1.331(2) ?
    C15 H15 . 0.93 ?
    C16 C20 . 1.489(2) ?
    C16 C17 . 1.493(2) ?
    C17 O4 . 1.189(2) ?
    C17 O3 . 1.321(2) ?
    C18 C19 . 1.452(3) ?
    C18 O3 . 1.454(2) ?
    C18 H18A . 0.97 ?
    C18 H18B . 0.97 ?
    C19 H19A . 0.96 ?
    C19 H19B . 0.96 ?
    C19 H19C . 0.96 ?
    C20 O6 . 1.198(2) ?
    C20 O5 . 1.318(2) ?
    C21 O5 . 1.450(2) ?
    C21 C22 . 1.471(4) ?
    C21 H21A . 0.97 ?
    C21 H21B . 0.97 ?
    C22 H22A . 0.96 ?
    C22 H22B . 0.96 ?
    C22 H22C . 0.96 ?
    C23 Br1 . 1.9654(17) ?
    C23 H23A . 0.97 ?
    C23 H23B . 0.97 ?
loop_
    _geom_angle_atom_site_label_1
    _geom_angle_atom_site_label_2
    _geom_angle_atom_site_label_3
    _geom_angle_site_symmetry_1
    _geom_angle_site_symmetry_3
    _geom_angle
    _geom_angle_publ_flag
    C3 C2 C7 . . 122.51(14) ?
    C3 C2 N1 . . 129.77(15) ?
    C7 C2 N1 . . 107.63(12) ?
    C2 C3 C4 . . 116.62(17) ?
    C2 C3 H3 . . 121.7 ?
    C4 C3 H3 . . 121.7 ?
    C5 C4 C3 . . 121.64(17) ?
    C5 C4 H4 . . 119.2 ?
    C3 C4 H4 . . 119.2 ?
    C6 C5 C4 . . 121.34(15) ?
    C6 C5 H5 . . 119.3 ?
    C4 C5 H5 . . 119.3 ?
    C5 C6 C7 . . 118.48(17) ?
    C5 C6 H6 . . 120.8 ?
    C7 C6 H6 . . 120.8 ?
    C2 C7 C6 . . 119.38(14) ?
    C2 C7 C8 . . 107.57(12) ?
    C6 C7 C8 . . 133.01(15) ?
    C9 C8 C7 . . 107.60(13) ?
    C9 C8 C15 . . 124.17(13) ?
    C7 C8 C15 . . 128.12(13) ?
    C8 C9 N1 . . 109.10(12) ?
    C8 C9 C23 . . 125.35(14) ?
    N1 C9 C23 . . 125.16(13) ?
    O2 C10 O1 . . 127.84(15) ?
    O2 C10 N1 . . 122.20(14) ?
    O1 C10 N1 . . 109.93(13) ?
    O1 C11 C14 . . 110.16(14) ?
    O1 C11 C12 . . 101.60(13) ?
    C14 C11 C12 . . 111.45(16) ?
    O1 C11 C13 . . 108.63(13) ?
    C14 C11 C13 . . 113.56(17) ?
    C12 C11 C13 . . 110.76(17) ?
    C11 C12 H12A . . 109.5 ?
    C11 C12 H12B . . 109.5 ?
    H12A C12 H12B . . 109.5 ?
    C11 C12 H12C . . 109.5 ?
    H12A C12 H12C . . 109.5 ?
    H12B C12 H12C . . 109.5 ?
    C11 C13 H13A . . 109.5 ?
    C11 C13 H13B . . 109.5 ?
    H13A C13 H13B . . 109.5 ?
    C11 C13 H13C . . 109.5 ?
    H13A C13 H13C . . 109.5 ?
    H13B C13 H13C . . 109.5 ?
    C11 C14 H14A . . 109.5 ?
    C11 C14 H14B . . 109.5 ?
    H14A C14 H14B . . 109.5 ?
    C11 C14 H14C . . 109.5 ?
    H14A C14 H14C . . 109.5 ?
    H14B C14 H14C . . 109.5 ?
    C16 C15 C8 . . 127.53(15) ?
    C16 C15 H15 . . 116.2 ?
    C8 C15 H15 . . 116.2 ?
    C15 C16 C20 . . 121.44(15) ?
    C15 C16 C17 . . 122.82(15) ?
    C20 C16 C17 . . 115.34(14) ?
    O4 C17 O3 . . 125.11(17) ?
    O4 C17 C16 . . 122.78(16) ?
    O3 C17 C16 . . 112.10(14) ?
    C19 C18 O3 . . 109.1(2) ?
    C19 C18 H18A . . 109.9 ?
    O3 C18 H18A . . 109.9 ?
    C19 C18 H18B . . 109.9 ?
    O3 C18 H18B . . 109.9 ?
    H18A C18 H18B . . 108.3 ?
    C18 C19 H19A . . 109.5 ?
    C18 C19 H19B . . 109.5 ?
    H19A C19 H19B . . 109.5 ?
    C18 C19 H19C . . 109.5 ?
    H19A C19 H19C . . 109.5 ?
    H19B C19 H19C . . 109.5 ?
    O6 C20 O5 . . 125.09(17) ?
    O6 C20 C16 . . 122.46(18) ?
    O5 C20 C16 . . 112.44(14) ?
    O5 C21 C22 . . 107.12(18) ?
    O5 C21 H21A . . 110.3 ?
    C22 C21 H21A . . 110.3 ?
    O5 C21 H21B . . 110.3 ?
    C22 C21 H21B . . 110.3 ?
    H21A C21 H21B . . 108.5 ?
    C21 C22 H22A . . 109.5 ?
    C21 C22 H22B . . 109.5 ?
    H22A C22 H22B . . 109.5 ?
    C21 C22 H22C . . 109.5 ?
    H22A C22 H22C . . 109.5 ?
    H22B C22 H22C . . 109.5 ?
    C9 C23 Br1 . . 110.47(11) ?
    C9 C23 H23A . . 109.6 ?
    Br1 C23 H23A . . 109.6 ?
    C9 C23 H23B . . 109.6 ?
    Br1 C23 H23B . . 109.6 ?
    H23A C23 H23B . . 108.1 ?
    C9 N1 C2 . . 108.08(12) ?
    C9 N1 C10 . . 129.37(12) ?
    C2 N1 C10 . . 122.55(13) ?
    C10 O1 C11 . . 120.94(12) ?
    C17 O3 C18 . . 116.27(15) ?
    C20 O5 C21 . . 116.52(15) ?
loop_
    _geom_torsion_atom_site_label_1
    _geom_torsion_atom_site_label_2
    _geom_torsion_atom_site_label_3
    _geom_torsion_atom_site_label_4
    _geom_torsion_site_symmetry_1
    _geom_torsion_site_symmetry_2
    _geom_torsion_site_symmetry_3
    _geom_torsion_site_symmetry_4
    _geom_torsion
    _geom_torsion_publ_flag
    C7 C2 C3 C4 . . . . -1.5(3) ?
    N1 C2 C3 C4 . . . . -177.75(17) ?
    C2 C3 C4 C5 . . . . 0.7(3) ?
    C3 C4 C5 C6 . . . . 0.8(3) ?
    C4 C5 C6 C7 . . . . -1.6(3) ?
    C3 C2 C7 C6 . . . . 0.8(2) ?
    N1 C2 C7 C6 . . . . 177.74(14) ?
    C3 C2 C7 C8 . . . . -177.20(15) ?
    N1 C2 C7 C8 . . . . -0.23(17) ?
    C5 C6 C7 C2 . . . . 0.8(2) ?
    C5 C6 C7 C8 . . . . 178.15(17) ?
    C2 C7 C8 C9 . . . . 0.57(17) ?
    C6 C7 C8 C9 . . . . -177.01(17) ?
    C2 C7 C8 C15 . . . . 176.90(15) ?
    C6 C7 C8 C15 . . . . -0.7(3) ?
    C7 C8 C9 N1 . . . . -0.68(17) ?
    C15 C8 C9 N1 . . . . -177.20(14) ?
    C7 C8 C9 C23 . . . . -173.88(15) ?
    C15 C8 C9 C23 . . . . 9.6(2) ?
    C9 C8 C15 C16 . . . . -136.69(17) ?
    C7 C8 C15 C16 . . . . 47.5(3) ?
    C8 C15 C16 C20 . . . . -179.46(14) ?
    C8 C15 C16 C17 . . . . 8.1(3) ?
    C15 C16 C17 O4 . . . . 57.9(3) ?
    C20 C16 C17 O4 . . . . -115.0(2) ?
    C15 C16 C17 O3 . . . . -121.20(17) ?
    C20 C16 C17 O3 . . . . 65.95(19) ?
    C15 C16 C20 O6 . . . . -163.84(17) ?
    C17 C16 C20 O6 . . . . 9.1(2) ?
    C15 C16 C20 O5 . . . . 15.1(2) ?
    C17 C16 C20 O5 . . . . -171.97(14) ?
    C8 C9 C23 Br1 . . . . 101.19(16) ?
    N1 C9 C23 Br1 . . . . -70.93(17) ?
    C8 C9 N1 C2 . . . . 0.55(17) ?
    C23 C9 N1 C2 . . . . 173.76(14) ?
    C8 C9 N1 C10 . . . . -179.59(15) ?
    C23 C9 N1 C10 . . . . -6.4(3) ?
    C3 C2 N1 C9 . . . . 176.49(17) ?
    C7 C2 N1 C9 . . . . -0.18(17) ?
    C3 C2 N1 C10 . . . . -3.4(3) ?
    C7 C2 N1 C10 . . . . 179.95(14) ?
    O2 C10 N1 C9 . . . . 164.58(17) ?
    O1 C10 N1 C9 . . . . -17.1(2) ?
    O2 C10 N1 C2 . . . . -15.6(3) ?
    O1 C10 N1 C2 . . . . 162.71(14) ?
    O2 C10 O1 C11 . . . . -5.6(3) ?
    N1 C10 O1 C11 . . . . 176.24(13) ?
    C14 C11 O1 C10 . . . . -57.2(2) ?
    C12 C11 O1 C10 . . . . -175.45(16) ?
    C13 C11 O1 C10 . . . . 67.7(2) ?
    O4 C17 O3 C18 . . . . 1.3(3) ?
    C16 C17 O3 C18 . . . . -179.61(16) ?
    C19 C18 O3 C17 . . . . -156.5(2) ?
    O6 C20 O5 C21 . . . . -1.9(3) ?
    C16 C20 O5 C21 . . . . 179.18(14) ?
    C22 C21 O5 C20 . . . . -177.9(2) ?
loop_
    _geom_hbond_atom_site_label_D
    _geom_hbond_atom_site_label_H
    _geom_hbond_atom_site_label_A
    _geom_hbond_site_symmetry_A
    _geom_hbond_distance_DH
    _geom_hbond_distance_HA
    _geom_hbond_distance_DA
    _geom_hbond_angle_DHA
    C18 H18A O4 2_577 0.97 2.56 3.392(3) 144
