# Supplementary material for: tert-Butyl 3-[2,2-bis­(ethoxy­carbon­yl)vin­yl]-2-bromo­methyl-1H-indole-1-carboxyl­ate
Source: Acta Crystallogr Sect E Struct Rep Online. 2009 Oct 17;65(Pt 11):o2796. doi: 10.1107/S1600536809041567 (PMC2971097; doi:10.1107/S1600536809041567)
Supplement: Supplementary file 2 [file e-65-o2796-Isup2.hkl]

# 
# h,k,l, Fc-squared, Fo-squared, sigma(Fo-squared) and status flag 
# 
data_I
_shelx_title ' boc3 in P -1' 
_shelx_refln_list_code          4 
_shelx_F_calc_maximum      141.72 
_exptl_crystal_F_000       496.00 
_reflns_d_resolution_high  0.6386 
 
loop_ 
 _symmetry_equiv_pos_as_xyz 
 'x, y, z' 
 '-x, -y, -z' 
 
_cell_length_a    10.8682 
_cell_length_b    11.1094 
_cell_length_c    11.5699 
_cell_angle_alpha 111.984 
_cell_angle_beta  105.841 
_cell_angle_gamma 106.926 
 
_shelx_F_squared_multiplier     1.000 
 
loop_ 
 _refln_index_h 
 _refln_index_k 
 _refln_index_l 
 _refln_F_squared_calc 
 _refln_F_squared_meas 
 _refln_F_squared_sigma 
 _refln_observed_status 
   1   0   0      136.30      108.43      4.40 o 
   2   0   0      873.52      937.10      8.01 o 
   3   0   0      822.04      801.26      7.80 o 
   4   0   0      306.38      313.63      3.40 o 
   5   0   0     1534.69     1599.49     16.28 o 
   6   0   0       57.10       55.99      1.14 o 
   7   0   0      121.29      122.72      1.94 o 
   8   0   0      632.34      621.78      7.18 o 
   9   0   0        2.41        3.65      1.32 o 
  10   0   0       30.21       26.33      1.69 o 
  11   0   0        0.16        3.53      2.02 o 
  12   0   0       17.23       14.09      4.55 o 
  13   0   0        5.01       15.35      4.91 o 
  14   0   0       10.44       13.20      5.73 o 
 -15   1   0        1.10        1.94      5.79 o 
 -14   1   0        0.03       -3.48      5.10 o 
 -13   1   0        4.08       -4.99      4.99 o 
 -12   1   0       64.52       66.63      3.76 o 
 -11   1   0       60.81       61.71      2.61 o 
 -10   1   0      139.28      141.45      2.59 o 
  -9   1   0      397.14      365.02      4.54 o 
  -8   1   0      140.31      132.59      2.15 o 
  -7   1   0       33.27       34.22      0.96 o 
  -6   1   0       18.02       26.97      0.79 o 
  -5   1   0     2031.93     2083.05     21.08 o 
  -4   1   0      291.58      292.99      2.83 o 
  -3   1   0      138.62      157.39      1.58 o 
  -2   1   0     3799.49     3755.22     38.16 o 
  -1   1   0     3871.86     2761.58     38.57 o 
   0   1   0     3208.64     2114.09     50.51 o 
   1   1   0     1427.02     1418.91     12.48 o 
   2   1   0     5452.49     5113.26     51.83 o 
   3   1   0     4411.16     4431.76     47.80 o 
   4   1   0      947.44      899.60     10.44 o 
   5   1   0      741.85      745.70      8.33 o 
   6   1   0      249.65      251.33      3.30 o 
   7   1   0       31.36       23.04      1.37 o 
   8   1   0        2.41       -0.68      1.27 o 
   9   1   0       47.20       46.20      2.20 o 
  10   1   0       68.01       67.05      3.00 o 
  11   1   0       91.33       92.29      4.02 o 
  12   1   0        8.44        9.73      2.49 o 
  13   1   0        2.39        3.77      5.08 o 
  14   1   0        0.43        7.46      8.31 o 
 -15   2   0        9.70       10.91      5.46 o 
 -14   2   0       34.79       37.89      5.38 o 
 -13   2   0       14.79       15.56      3.05 o 
 -12   2   0       44.26       47.49      2.63 o 
 -11   2   0       30.65       23.40      2.18 o 
 -10   2   0      101.27       85.98      2.47 o 
  -9   2   0      153.04      154.28      2.34 o 
  -8   2   0      546.43      583.88      6.25 o 
  -7   2   0      111.59      104.40      1.57 o 
  -6   2   0     2444.75     2520.41     24.16 o 
  -5   2   0     1762.55     1835.41     16.78 o 
  -4   2   0      130.98      137.01      1.48 o 
  -3   2   0     1012.86     1066.49     10.32 o 
  -2   2   0      801.69      859.15      7.32 o 
  -1   2   0     4206.20     3873.61     33.92 o 
   0   2   0    20084.51    13104.93    177.22 o 
   1   2   0       49.62       62.19      1.25 o 
   2   2   0      643.20      668.48      8.34 o 
   3   2   0      907.60     1011.41     10.51 o 
   4   2   0      383.60      394.38      4.67 o 
   5   2   0        2.37        1.12      0.71 o 
   6   2   0      116.02      106.40      2.14 o 
   7   2   0       31.00       30.47      1.59 o 
   8   2   0      178.26      188.36      4.04 o 
   9   2   0       75.07       75.37      2.96 o 
  10   2   0       25.58       30.20      3.21 o 
  11   2   0        0.91        4.55      3.09 o 
  12   2   0        1.24        3.06      3.10 o 
  13   2   0        2.92       16.90      8.55 o 
 -15   3   0       14.32       13.90      5.47 o 
 -14   3   0        0.60        3.31      3.20 o 
 -13   3   0        3.23       -1.06      2.44 o 
 -12   3   0       66.77       77.95      2.81 o 
 -11   3   0       83.65       87.01      3.37 o 
 -10   3   0      938.28      910.58     11.92 o 
  -9   3   0      762.96      721.49      9.49 o 
  -8   3   0       78.70       68.23      1.45 o 
  -7   3   0       36.43       41.47      1.00 o 
  -6   3   0       25.09       22.41      0.60 o 
  -5   3   0      612.53      609.35      5.97 o 
  -4   3   0      301.38      276.07      2.80 o 
  -3   3   0      495.74      517.94      5.09 o 
  -2   3   0     4740.48     4461.86     48.18 o 
  -1   3   0     1312.43     1384.20     11.28 o 
   0   3   0      425.14      445.09      3.95 o 
   1   3   0      330.03      320.67      3.57 o 
   2   3   0     1266.72     1300.70     14.19 o 
   3   3   0     2603.40     2690.00     27.51 o 
   4   3   0     1052.51     1052.74     11.07 o 
   5   3   0      338.42      353.71      5.46 o 
   6   3   0      360.53      369.60      5.42 o 
   7   3   0       18.60       14.96      1.87 o 
   8   3   0       81.15       77.32      3.36 o 
   9   3   0       74.29       71.03      5.37 o 
  10   3   0       11.51       13.32      3.29 o 
  11   3   0       27.18       22.79      4.27 o 
  12   3   0        5.31       -4.07      4.07 o 
  13   3   0        0.83       -7.12      8.72 o 
 -15   4   0        3.61        6.76      4.22 o 
 -14   4   0       10.85       16.76      5.49 o 
 -13   4   0        3.13       -0.44      2.40 o 
 -12   4   0       67.68       68.90      2.68 o 
 -11   4   0       95.66       92.46      2.69 o 
 -10   4   0       51.24       33.68      1.90 o 
  -9   4   0      446.26      420.20      5.38 o 
  -8   4   0      480.91      493.47      5.35 o 
  -7   4   0      728.40      708.69      6.99 o 
  -6   4   0     2848.34     2836.86     27.17 o 
  -5   4   0      424.85      370.59      3.75 o 
  -4   4   0      341.39      331.13      3.38 o 
  -3   4   0      181.27      215.41      2.59 o 
  -2   4   0       74.02       84.56      1.17 o 
  -1   4   0     1057.75     1080.23      9.58 o 
   0   4   0       24.11       15.07      0.95 o 
   1   4   0      413.48      419.37      4.40 o 
   2   4   0      815.84      895.77      9.99 o 
   3   4   0      317.01      351.63      4.16 o 
   4   4   0       25.53       33.36      1.21 o 
   5   4   0        0.37        3.41      1.40 o 
   6   4   0        4.68        5.57      1.73 o 
   7   4   0      195.15      199.51      6.53 o 
   8   4   0       44.62       44.61      3.41 o 
   9   4   0      154.00      149.48      8.29 o 
  10   4   0        0.34        0.12      4.22 o 
  11   4   0        0.91        5.81      4.63 o 
  12   4   0        0.16        0.12      4.67 o 
 -16   5   0        3.60       -2.22      5.59 o 
 -15   5   0       26.87       25.49      6.22 o 
 -14   5   0        8.92        9.99      2.78 o 
 -13   5   0       12.02        6.23      2.42 o 
 -12   5   0        0.89       -0.58      2.05 o 
 -11   5   0      199.12      209.87      4.49 o 
 -10   5   0      565.46      527.25      6.98 o 
  -9   5   0      173.44      195.55      2.99 o 
  -8   5   0      174.26      160.50      2.36 o 
  -7   5   0      390.42      394.67      4.08 o 
  -6   5   0       39.31       34.40      1.25 o 
  -5   5   0      302.32      330.65      3.45 o 
  -4   5   0       58.56       92.75      1.43 o 
  -3   5   0     1509.72     1440.98     14.82 o 
  -2   5   0     3065.58     3130.94     30.21 o 
  -1   5   0       11.27       14.87      0.68 o 
   0   5   0     1543.33     1629.23     17.78 o 
   1   5   0      422.32      445.51      5.30 o 
   2   5   0      344.51      342.05      4.95 o 
   3   5   0       52.47       44.56      1.74 o 
   4   5   0      295.94      300.28      5.17 o 
   5   5   0      179.35      195.64      4.11 o 
   6   5   0      361.86      367.65      8.27 o 
   7   5   0        1.57        2.77      2.96 o 
   8   5   0      116.24      111.72      5.69 o 
   9   5   0       75.95       50.97      5.11 o 
  10   5   0        0.44        9.26      4.75 o 
  11   5   0        0.20       -0.56      6.16 o 
 -16   6   0        1.74        6.79      4.72 o 
 -15   6   0        0.73        3.28      3.43 o 
 -14   6   0        6.98        4.74      3.00 o 
 -13   6   0       33.32       37.47      2.61 o 
 -12   6   0      129.05      127.44      3.50 o 
 -11   6   0       29.79       24.71      1.70 o 
 -10   6   0       80.56       72.44      1.81 o 
  -9   6   0      367.01      357.91      4.75 o 
  -8   6   0      320.17      317.56      3.65 o 
  -7   6   0      920.50      892.16      8.81 o 
  -6   6   0      922.54      928.21      9.15 o 
  -5   6   0      313.44      315.24      3.61 o 
  -4   6   0      553.37      603.75      7.33 o 
  -3   6   0       19.20       15.77      0.79 o 
  -2   6   0      439.53      489.64      5.11 o 
  -1   6   0        2.37       11.34      2.53 o 
   0   6   0      778.97      835.07     10.13 o 
   1   6   0      122.12      112.15      2.63 o 
   2   6   0      377.98      342.14      5.22 o 
   3   6   0      697.64      705.27     10.47 o 
   4   6   0       91.97       98.04      3.23 o 
   5   6   0        2.30        3.59      3.53 o 
   6   6   0        1.96        1.00      3.63 o 
   7   6   0       40.47       40.62      5.11 o 
   8   6   0      144.88      139.46      6.55 o 
   9   6   0        3.36       -6.50      6.50 o 
  10   6   0        2.27        6.80      7.41 o 
 -16   7   0       11.77        8.46      4.58 o 
 -15   7   0       17.99       16.34      3.48 o 
 -14   7   0        8.21        5.85      2.85 o 
 -13   7   0        7.84        1.55      2.31 o 
 -12   7   0        6.79        7.28      1.87 o 
 -11   7   0        6.39        8.02      1.81 o 
 -10   7   0      100.70      102.73      2.37 o 
  -9   7   0       62.00       55.93      1.64 o 
  -8   7   0      898.12      866.41      9.12 o 
  -7   7   0       10.06        9.37      0.95 o 
  -6   7   0        0.88        1.75      0.84 o 
  -5   7   0       79.07       70.08      1.54 o 
  -4   7   0       14.02       14.03      0.87 o 
  -3   7   0     1167.10     1180.27     11.72 o 
  -2   7   0      501.72      500.87      6.01 o 
  -1   7   0      400.37      429.90      5.64 o 
   0   7   0      216.33      210.09      4.33 o 
   1   7   0      188.50      187.04      3.85 o 
   2   7   0        0.21        1.77      2.04 o 
   3   7   0       27.97       27.82      3.05 o 
   4   7   0      137.75      137.42      5.16 o 
   5   7   0       63.53       62.44      8.07 o 
   6   7   0      110.76      103.26      5.45 o 
   7   7   0        6.80       10.13      6.50 o 
   8   7   0        2.92       -2.59      6.75 o 
   9   7   0        0.21        0.16      7.01 o 
 -16   8   0        7.21        3.55      4.59 o 
 -15   8   0       26.42       38.50      3.70 o 
 -14   8   0        5.65        3.84      2.72 o 
 -13   8   0       46.88       53.73      2.46 o 
 -12   8   0       93.62       95.81      2.75 o 
 -11   8   0       66.19       67.01      2.26 o 
 -10   8   0      121.02      116.59      2.82 o 
  -9   8   0       20.13       20.90      1.15 o 
  -8   8   0       23.93       31.31      1.29 o 
  -7   8   0        1.66        3.11      1.08 o 
  -6   8   0      250.02      246.81      3.20 o 
  -5   8   0      144.45      136.67      2.54 o 
  -4   8   0      352.38      337.37      4.20 o 
  -3   8   0      613.80      649.12      6.78 o 
  -2   8   0      123.86      128.34      2.83 o 
  -1   8   0       50.85       60.11      2.21 o 
   0   8   0       96.64       94.39      3.37 o 
   1   8   0        2.87        5.05      2.55 o 
   2   8   0      276.65      277.64      7.12 o 
   3   8   0      302.31      325.88     10.34 o 
   4   8   0        1.02       -2.24      6.29 o 
   5   8   0       33.27       22.45      6.67 o 
   6   8   0       11.48        1.34      6.75 o 
   7   8   0        3.68       17.28      7.55 o 
   8   8   0       43.46       33.98      8.00 o 
 -16   9   0       10.33       11.54      5.85 o 
 -15   9   0        1.95        0.64      3.50 o 
 -14   9   0        0.39        0.81      2.76 o 
 -13   9   0       12.58       11.34      2.25 o 
 -12   9   0        0.97        1.43      2.01 o 
 -11   9   0       14.38       16.12      2.52 o 
 -10   9   0       72.02       76.90      2.58 o 
  -9   9   0       45.95       51.77      1.69 o 
  -8   9   0      378.19      380.41      5.19 o 
  -7   9   0       25.11       23.86      1.53 o 
  -6   9   0       89.56       87.82      2.16 o 
  -5   9   0       50.16       48.73      1.61 o 
  -4   9   0       18.76       12.50      1.60 o 
  -3   9   0      361.65      372.91      6.49 o 
  -2   9   0      340.41      312.51      6.18 o 
  -1   9   0      253.61      264.81      6.61 o 
   0   9   0       91.50       97.26      4.94 o 
   1   9   0       39.04       35.17      4.05 o 
   2   9   0       22.44       20.91      4.28 o 
   3   9   0       26.13       22.30      4.67 o 
   4   9   0        0.41        1.97      6.66 o 
   5   9   0       41.98       37.85      7.89 o 
   6   9   0        3.10       -1.31      7.73 o 
   7   9   0       16.57       15.81      8.15 o 
 -15  10   0       24.90       33.99      4.57 o 
 -14  10   0        2.60       -0.85      3.15 o 
 -13  10   0       18.08       19.49      3.03 o 
 -12  10   0        3.71        2.18      2.71 o 
 -11  10   0       76.62       85.48      3.02 o 
 -10  10   0       42.52       43.90      1.65 o 
  -9  10   0       30.44       27.84      1.96 o 
  -8  10   0       24.01       23.89      1.91 o 
  -7  10   0       35.62       28.43      1.88 o 
  -6  10   0      151.32      141.09      3.32 o 
  -5  10   0       62.08       63.41      2.87 o 
  -4  10   0      214.11      215.29      4.99 o 
  -3  10   0      177.65      170.27      5.47 o 
  -2  10   0        3.52        5.85      2.89 o 
  -1  10   0       22.08       20.96      3.74 o 
   0  10   0        0.44       -4.96      5.82 o 
   1  10   0       16.99       20.27      4.49 o 
   2  10   0       73.13       75.29      8.75 o 
   3  10   0       24.35       18.35      5.04 o 
   4  10   0        0.72       -3.17      6.95 o 
   5  10   0        5.27       -1.57      8.08 o 
   6  10   0        0.12       -8.10      8.10 o 
 -15  11   0        1.48        5.28      6.11 o 
 -14  11   0        0.27        8.51      5.63 o 
 -13  11   0       24.34       26.62      3.95 o 
 -12  11   0       29.09       26.00      3.21 o 
 -11  11   0       21.80       24.57      3.03 o 
 -10  11   0        2.39        1.80      1.97 o 
  -9  11   0       34.47       33.76      2.23 o 
  -8  11   0       40.96       41.53      2.50 o 
  -7  11   0      311.24      301.22      6.47 o 
  -6  11   0       15.92       15.43      2.56 o 
  -5  11   0      163.71      150.59      4.51 o 
  -4  11   0       13.51       10.53      3.78 o 
  -3  11   0       88.15       93.93      5.28 o 
  -2  11   0       40.55       41.14      4.49 o 
  -1  11   0       59.95       55.12      8.72 o 
   0  11   0       15.12       19.50      4.80 o 
   1  11   0       20.58       21.87      5.09 o 
   2  11   0        1.92       -1.31      5.42 o 
   3  11   0        0.00        4.13      8.11 o 
   4  11   0        5.24       -0.21      7.73 o 
   5  11   0        0.63       -6.90      8.61 o 
 -15  12   0        2.13       -2.11     10.56 o 
 -14  12   0        9.48        1.07     12.01 o 
 -13  12   0       13.92       21.40      5.82 o 
 -12  12   0       33.57       34.02      4.43 o 
 -11  12   0        0.79        1.79      4.01 o 
 -10  12   0       90.72      101.15      3.79 o 
  -9  12   0        0.35       -1.15      3.31 o 
  -8  12   0       17.02       14.91      2.99 o 
  -7  12   0        8.56        6.42      2.91 o 
  -6  12   0       73.70       73.49      4.12 o 
  -5  12   0       43.93       40.67      3.88 o 
  -4  12   0       71.74       73.12      4.22 o 
  -3  12   0        7.63        6.08      6.50 o 
  -2  12   0       59.74       61.55      8.00 o 
  -1  12   0       22.69       23.96      5.02 o 
   0  12   0        0.15       -0.05      5.44 o 
   1  12   0       15.39       23.07      5.53 o 
   2  12   0        5.70        2.75      7.89 o 
   3  12   0        0.44        1.92      8.35 o 
   4  12   0        3.95        7.75      9.55 o 
 -14  13   0        2.97        0.11      4.87 o 
 -13  13   0       12.44       15.68     11.75 o 
 -12  13   0        0.26       -3.97      4.48 o 
 -11  13   0        6.62        4.25      3.43 o 
 -10  13   0        0.06       -0.99      3.02 o 
  -9  13   0        0.93       -3.73      3.73 o 
  -8  13   0       22.49       25.28      4.92 o 
  -7  13   0       87.99       85.60      4.65 o 
  -6  13   0        1.95       -3.45      3.45 o 
  -5  13   0       31.76       29.67      4.93 o 
  -4  13   0        0.04        4.06      4.72 o 
  -3  13   0       17.83       22.36      7.06 o 
  -2  13   0        1.82        8.67      7.89 o 
  -1  13   0        2.12        3.74      8.29 o 
   0  13   0        8.52       13.65      7.76 o 
   1  13   0        1.34        3.62      6.94 o 
   2  13   0        0.06        6.55      8.74 o 
 -13  14   0        2.62       -2.13      4.91 o 
 -12  14   0       11.35        5.13      6.31 o 
 -11  14   0        1.97        0.12      3.28 o 
 -10  14   0       19.35       25.50      4.17 o 
  -9  14   0        0.23        1.39      4.11 o 
  -8  14   0        8.90       12.48      4.60 o 
  -7  14   0        7.34        4.33     14.58 o 
  -6  14   0       25.32       29.70      6.45 o 
  -5  14   0        5.56        9.10      6.62 o 
  -4  14   0       32.95       36.11      7.78 o 
  -3  14   0        2.14       -2.91      5.21 o 
  -2  14   0       12.74       14.07      8.19 o 
  -1  14   0        7.62       -5.06      9.01 o 
   0  14   0        0.63       -9.39      9.39 o 
 -12  15   0        1.20       -1.74      9.20 o 
 -11  15   0        0.55        1.54      3.75 o 
 -10  15   0        0.63       -4.23      4.23 o 
  -9  15   0        5.02       -1.06      5.30 o 
  -8  15   0        7.02       12.77      5.58 o 
  -7  15   0        1.31        5.43      5.40 o 
  -6  15   0        0.34        7.43      5.56 o 
  -5  15   0       33.15       38.47      7.27 o 
  -4  15   0        0.52       -1.98      5.77 o 
  -3  15   0        0.00        6.69      9.04 o 
  -2  15   0        0.35       -9.28      9.33 o 
  -8  16   0        1.05       11.78      8.93 o 
  -7  16   0        0.84        9.54      9.47 o 
  -6  16   0        0.33       11.83      8.59 o 
   4 -16   1       11.92       18.28      8.72 o 
   5 -16   1        3.83       18.36      8.50 o 
   6 -16   1       10.64       14.16      8.63 o 
   7 -16   1        7.07       -6.26      8.95 o 
   8 -16   1        3.87        7.81      9.36 o 
   9 -16   1        5.70        4.26      9.70 o 
  10 -16   1        0.33       -4.32     10.31 o 
   1 -15   1        0.09        9.19      9.68 o 
   2 -15   1        0.14        2.86      9.23 o 
   3 -15   1        0.15        8.12      5.58 o 
   4 -15   1        0.17       -1.24      5.59 o 
   5 -15   1       21.32       27.72      5.77 o 
   6 -15   1        0.19       -5.40      5.40 o 
   7 -15   1        9.86        5.18      5.65 o 
   8 -15   1        5.17        8.47      5.40 o 
   9 -15   1        0.16       -2.23      5.38 o 
  10 -15   1        0.38        0.28      4.76 o 
  11 -15   1       12.66        9.19      4.15 o 
  12 -15   1        0.14       -7.93      7.93 o 
   0 -14   1       42.93       37.22      8.85 o 
   1 -14   1        0.82        4.34      8.69 o 
   2 -14   1        5.04       12.51      8.58 o 
   3 -14   1       18.72       22.40      8.23 o 
   4 -14   1        6.23        2.83      7.63 o 
   5 -14   1        0.69        5.31      5.12 o 
   6 -14   1        0.60        4.58      4.95 o 
   7 -14   1       17.55       19.94      5.04 o 
   8 -14   1       34.00       33.56      4.44 o 
   9 -14   1        0.21       -1.43      4.00 o 
  10 -14   1        5.76        2.80      4.01 o 
  11 -14   1        0.21        6.14      3.62 o 
  12 -14   1        0.28       -9.62      9.62 o 
  13 -14   1       12.31       24.33      5.58 o 
  -3 -13   1        0.33       -9.27      9.27 o 
  -2 -13   1        0.15       -8.87      8.87 o 
  -1 -13   1       15.30       11.17      6.19 o 
   0 -13   1        1.61       14.90      5.68 o 
   1 -13   1       18.69       28.50      7.51 o 
   2 -13   1        7.89        8.11      7.39 o 
   3 -13   1        3.65       20.15      7.41 o 
   4 -13   1        9.50       14.77      6.88 o 
   5 -13   1       23.83       18.77      4.84 o 
   6 -13   1        0.61        0.66      3.71 o 
   7 -13   1       71.74       67.77      4.39 o 
   8 -13   1       14.04       15.77      3.85 o 
   9 -13   1       34.52       35.27      3.43 o 
  10 -13   1        5.06       -2.46      3.25 o 
  11 -13   1        1.00        2.90      2.89 o 
  12 -13   1        0.09       -4.20      4.20 o 
  13 -13   1        0.17       -5.01      6.18 o 
  14 -13   1       31.36       31.38      9.73 o 
  -4 -12   1        9.71       25.24      9.44 o 
  -3 -12   1        3.74        2.59      7.81 o 
  -2 -12   1       20.09        6.15      8.19 o 
  -1 -12   1       12.86       11.11      5.34 o 
   0 -12   1       46.19       45.20      8.10 o 
   1 -12   1        1.66       -4.46      6.46 o 
   2 -12   1       31.37       24.31      4.77 o 
   3 -12   1       11.28       15.01      5.79 o 
   4 -12   1       23.62       27.23      4.36 o 
   5 -12   1       40.53       49.34      5.29 o 
   6 -12   1       73.31       63.30      5.29 o 
   7 -12   1        7.67        6.96      2.85 o 
   8 -12   1        1.96        2.43      2.83 o 
   9 -12   1        5.19       10.12      2.81 o 
  10 -12   1       23.59       24.67      3.03 o 
  11 -12   1       40.64       41.44      3.15 o 
  12 -12   1       19.02       35.44      8.98 o 
  13 -12   1       24.68       29.99      5.86 o 
  14 -12   1       12.17        6.20      6.64 o 
  15 -12   1        0.60       -8.34      9.14 o 
  -6 -11   1        0.95        5.60      8.50 o 
  -5 -11   1        6.96       20.31      8.64 o 
  -4 -11   1        0.08       -4.66      7.95 o 
  -3 -11   1        7.74        4.10      7.11 o 
  -2 -11   1        6.74        2.54      4.67 o 
  -1 -11   1       40.34       42.35      4.85 o 
   0 -11   1       12.54       14.17      4.10 o 
   1 -11   1       32.47       29.67      4.46 o 
   2 -11   1       19.04       11.31      3.91 o 
   3 -11   1        7.67       13.69      3.16 o 
   4 -11   1       59.06       59.51      4.52 o 
   5 -11   1       44.73       41.30      3.46 o 
   6 -11   1       71.31       65.36      3.13 o 
   7 -11   1      138.43      137.21      4.81 o 
   8 -11   1       30.08       33.72      2.72 o 
   9 -11   1       64.50       62.08      3.03 o 
  10 -11   1        5.94        4.67      2.22 o 
  11 -11   1        0.13        0.38      1.92 o 
  12 -11   1        3.46        0.06      6.85 o 
  13 -11   1        8.79        5.19      5.36 o 
  14 -11   1       53.25       52.65      6.55 o 
  15 -11   1        3.58        3.02      6.22 o 
  -7 -10   1        0.03       -8.07      8.07 o 
  -6 -10   1        0.04        4.32      7.95 o 
  -5 -10   1       19.52       23.62      7.31 o 
  -4 -10   1        4.64       -0.34      6.40 o 
  -3 -10   1       85.57       89.68     10.58 o 
  -2 -10   1       61.66       68.98      5.29 o 
  -1 -10   1       66.53       77.02      5.00 o 
   0 -10   1        2.10        0.68      3.63 o 
   1 -10   1       27.75       27.87      3.82 o 
   2 -10   1       37.64       38.93      3.05 o 
   3 -10   1        9.02        4.87      2.15 o 
   4 -10   1      412.81      394.07      7.38 o 
   5 -10   1      161.92      173.71      3.52 o 
   6 -10   1      149.27      146.80      3.31 o 
   7 -10   1       80.53       81.95      2.38 o 
   8 -10   1       65.82       69.55      2.54 o 
   9 -10   1      114.17      114.68      3.34 o 
  10 -10   1       22.74       24.44      2.42 o 
  11 -10   1       13.89       17.87      2.75 o 
  12 -10   1       59.11       66.89      4.35 o 
  13 -10   1        5.26       17.52      2.81 o 
  14 -10   1       35.21       37.61      4.48 o 
  15 -10   1       10.00       17.00      4.66 o 
  -8  -9   1        1.56       -4.71      7.59 o 
  -7  -9   1        4.12       -7.20      7.20 o 
  -6  -9   1        0.65       -2.69      6.93 o 
  -5  -9   1       38.86       38.14      6.85 o 
  -4  -9   1       25.02       27.67      6.80 o 
  -3  -9   1       23.69       24.45      4.52 o 
  -2  -9   1       98.16       89.68      4.88 o 
  -1  -9   1        2.06        2.00      3.18 o 
   0  -9   1      373.33      358.19      8.22 o 
   1  -9   1      384.64      380.19      8.66 o 
   2  -9   1      187.82      182.67      4.38 o 
   3  -9   1      315.02      311.85      4.85 o 
   4  -9   1        0.41       -0.58      1.44 o 
   5  -9   1       66.26       64.92      1.80 o 
   6  -9   1      333.78      315.76      4.54 o 
   7  -9   1       10.00       13.09      1.56 o 
   8  -9   1      962.15      982.33     12.82 o 
   9  -9   1       18.96       19.96      1.48 o 
  10  -9   1      168.18      172.98      2.93 o 
  11  -9   1       15.93       20.93      2.33 o 
  12  -9   1        0.26       -0.93      2.09 o 
  13  -9   1        2.47       -2.08      2.51 o 
  14  -9   1       14.27       12.70      4.11 o 
  15  -9   1        0.96        7.13      4.29 o 
  -9  -8   1        6.65        4.00      7.27 o 
  -8  -8   1       26.32       31.98      7.51 o 
  -7  -8   1        1.14        5.39      6.53 o 
  -6  -8   1       19.54        4.56      6.35 o 
  -5  -8   1       10.66       14.58      4.35 o 
  -4  -8   1       35.62       38.01      5.57 o 
  -3  -8   1      110.15      114.12      6.00 o 
  -2  -8   1      174.47      192.83      9.42 o 
  -1  -8   1      177.82      171.26      4.35 o 
   0  -8   1       92.98       90.00      3.13 o 
   1  -8   1      135.82      109.03      2.63 o 
   2  -8   1       11.55       14.70      1.31 o 
   3  -8   1      681.16      680.74      7.05 o 
   4  -8   1      764.18      784.68      8.40 o 
   5  -8   1       73.67       69.23      1.68 o 
   6  -8   1      387.01      380.11      4.44 o 
   7  -8   1      277.34      287.01      3.82 o 
   8  -8   1      375.58      381.97      4.50 o 
   9  -8   1       24.14       22.71      1.61 o 
  10  -8   1       21.27       21.46      1.20 o 
  11  -8   1       53.03       50.32      2.25 o 
  12  -8   1       55.82       59.88      2.44 o 
  13  -8   1       18.06       22.73      3.72 o 
  14  -8   1        0.33       -3.16      3.21 o 
  15  -8   1       11.09       18.65      4.60 o 
  16  -8   1       12.32       11.31      6.16 o 
 -10  -7   1        2.50        5.20      7.11 o 
  -9  -7   1       31.60       20.39      7.15 o 
  -8  -7   1       42.41       30.72      5.03 o 
  -7  -7   1        6.63        5.81      4.40 o 
  -6  -7   1       21.94       19.34      3.99 o 
  -5  -7   1      470.40      452.79     12.23 o 
  -4  -7   1       70.73       79.51      3.57 o 
  -3  -7   1       87.05       79.50      2.90 o 
  -2  -7   1        0.01       -0.37      1.45 o 
  -1  -7   1        9.47        8.34      1.25 o 
   0  -7   1     1266.02     1326.86     26.28 o 
   1  -7   1      933.18      917.85     11.04 o 
   2  -7   1      739.01      731.23      7.83 o 
   3  -7   1      963.26      957.24      9.57 o 
   4  -7   1       20.77       20.13      1.02 o 
   5  -7   1       47.81       42.00      1.36 o 
   6  -7   1      218.60      223.62      2.86 o 
   7  -7   1       50.01       47.58      1.17 o 
   8  -7   1      660.45      627.85      6.80 o 
   9  -7   1       18.61       20.58      1.12 o 
  10  -7   1       89.92       82.86      2.28 o 
  11  -7   1      121.29      125.81      3.08 o 
  12  -7   1       42.40       46.48      2.57 o 
  13  -7   1        0.28        0.45      2.50 o 
  14  -7   1        3.22        1.43      3.18 o 
  15  -7   1        1.21       -4.24      4.24 o 
  16  -7   1        1.69       -4.06      5.68 o 
 -11  -6   1        0.53        1.34      6.26 o 
 -10  -6   1       35.09       41.16      8.06 o 
  -9  -6   1        7.46        7.70      4.50 o 
  -8  -6   1       11.28        8.73      8.15 o 
  -7  -6   1      141.08      131.86      6.84 o 
  -6  -6   1       12.39       10.51      2.93 o 
  -5  -6   1        5.34        8.62      2.17 o 
  -4  -6   1      117.20      134.33      3.03 o 
  -3  -6   1       56.25       62.22      1.71 o 
  -2  -6   1     1529.59     1523.08     25.98 o 
  -1  -6   1      523.83      518.53      6.58 o 
   0  -6   1     1042.29     1058.10     11.06 o 
   1  -6   1     1382.24     1479.98     15.31 o 
   2  -6   1      275.94      338.23      3.85 o 
   3  -6   1     2012.22     2040.14     20.95 o 
   4  -6   1     1032.60     1047.88     12.36 o 
   5  -6   1      124.07      113.57      1.66 o 
   6  -6   1     1252.71     1258.79     12.30 o 
   7  -6   1       10.21       10.94      0.84 o 
   8  -6   1      299.74      281.66      3.39 o 
   9  -6   1       16.59       14.09      1.01 o 
  10  -6   1        7.86        7.78      1.59 o 
  11  -6   1      209.61      189.42      4.17 o 
  12  -6   1       95.08       99.25      3.11 o 
  13  -6   1       75.43       79.58      3.15 o 
  14  -6   1       34.61       41.41      3.56 o 
  15  -6   1       30.60       28.78      4.64 o 
 -12  -5   1        2.28        5.41      5.91 o 
 -11  -5   1       16.77       18.92      4.86 o 
 -10  -5   1        0.90        0.60      4.37 o 
  -9  -5   1       35.23       37.00      3.70 o 
  -8  -5   1        8.34        4.66      3.15 o 
  -7  -5   1       12.21       12.06      2.86 o 
  -6  -5   1      310.41      309.29      6.10 o 
  -5  -5   1      652.87      647.23      8.79 o 
  -4  -5   1      154.70      163.82      2.62 o 
  -3  -5   1      292.74      306.87      3.75 o 
  -2  -5   1        6.80        4.60      0.91 o 
  -1  -5   1      660.65      805.36      8.54 o 
   0  -5   1       15.23       18.88      1.04 o 
   1  -5   1     1884.92     2056.27     18.98 o 
   2  -5   1     1600.54     1585.22     17.22 o 
   3  -5   1     1169.51     1196.17     12.36 o 
   4  -5   1      334.29      315.82      3.72 o 
   5  -5   1      155.61      148.32      1.83 o 
   6  -5   1      119.41      118.48      1.81 o 
   7  -5   1      238.11      235.85      2.91 o 
   8  -5   1       13.78       16.03      0.88 o 
   9  -5   1       31.78       36.17      1.11 o 
  10  -5   1      130.91      150.26      3.38 o 
  11  -5   1       51.20       51.53      2.51 o 
  12  -5   1       19.49       21.46      2.42 o 
  13  -5   1       13.65        9.69      3.02 o 
  14  -5   1        1.93       -0.43      4.05 o 
  15  -5   1       36.22       43.11      4.68 o 
 -12  -4   1        1.37        3.70      4.02 o 
 -11  -4   1        6.99        6.97      4.08 o 
 -10  -4   1       29.66       33.62      5.12 o 
  -9  -4   1       44.09       38.12      3.33 o 
  -8  -4   1      146.04      146.75      4.91 o 
  -7  -4   1      403.87      366.81      6.82 o 
  -6  -4   1       23.19       21.69      1.59 o 
  -5  -4   1       54.50       43.38      1.39 o 
  -4  -4   1        4.24        3.96      0.91 o 
  -3  -4   1      799.68      763.31      8.14 o 
  -2  -4   1     1853.03     1797.73     19.51 o 
  -1  -4   1     1324.42     1371.22     13.39 o 
   0  -4   1     3443.59     3398.07     27.66 o 
   1  -4   1     2134.70     2153.26     18.95 o 
   2  -4   1       52.66       63.42      1.02 o 
   3  -4   1      303.71      288.63      3.16 o 
   4  -4   1     3428.18     3511.23     33.57 o 
   5  -4   1       52.60       29.43      0.71 o 
   6  -4   1     1584.34     1650.99     15.94 o 
   7  -4   1       10.94        8.12      0.75 o 
   8  -4   1      112.01      120.77      1.72 o 
   9  -4   1      279.61      268.38      3.52 o 
  10  -4   1        3.62        4.12      1.43 o 
  11  -4   1       15.94       13.77      2.07 o 
  12  -4   1       51.57       52.22      2.74 o 
  13  -4   1       18.61       19.38      3.15 o 
  14  -4   1       76.09       93.14      4.93 o 
  15  -4   1        1.84       -0.14      5.43 o 
 -13  -3   1        0.90       -8.07      8.07 o 
 -12  -3   1       17.62       16.25      3.75 o 
 -11  -3   1       25.16       27.07      3.40 o 
 -10  -3   1       37.43       40.91      3.20 o 
  -9  -3   1       63.70       64.95      2.88 o 
  -8  -3   1       74.75       74.69      2.92 o 
  -7  -3   1       75.23       72.02      2.01 o 
  -6  -3   1      785.64      792.02      9.02 o 
  -5  -3   1      691.28      727.78      8.83 o 
  -4  -3   1      741.19      790.40      9.46 o 
  -3  -3   1       30.41       52.59      1.13 o 
  -2  -3   1      651.24      656.99      6.92 o 
  -1  -3   1     5052.29     5088.36     46.26 o 
   0  -3   1     3043.69     3360.92     28.76 o 
   1  -3   1     3291.53     3333.03     29.22 o 
   2  -3   1     6447.55     5784.03     55.45 o 
   3  -3   1     5851.60     5610.79     53.79 o 
   4  -3   1     4324.31     4354.12     41.55 o 
   5  -3   1      421.08      445.67      4.49 o 
   6  -3   1        2.61        0.42      0.59 o 
   7  -3   1        2.17        1.39      0.72 o 
   8  -3   1        6.29        8.71      0.93 o 
   9  -3   1      344.41      331.24      4.19 o 
  10  -3   1      157.40      168.55      2.87 o 
  11  -3   1       47.72       46.39      3.49 o 
  12  -3   1       37.49       37.98      4.65 o 
  13  -3   1        7.29        3.78      3.72 o 
  14  -3   1        1.56        2.51      4.87 o 
  15  -3   1       13.85        5.63      6.67 o 
 -14  -2   1        7.58        1.12      8.47 o 
 -13  -2   1        1.00       -2.48      7.62 o 
 -12  -2   1       17.37       11.57      4.89 o 
 -11  -2   1        2.48        5.46      2.57 o 
 -10  -2   1      125.03      133.90      3.87 o 
  -9  -2   1        3.12        1.80      1.78 o 
  -8  -2   1      444.66      438.37      6.18 o 
  -7  -2   1      881.16      887.74      9.99 o 
  -6  -2   1      220.80      209.80      3.04 o 
  -5  -2   1       36.89       38.30      1.05 o 
  -4  -2   1       99.47      131.76      1.89 o 
  -3  -2   1     1222.77     1278.78     13.97 o 
  -2  -2   1     3649.44     3691.55     39.83 o 
  -1  -2   1     5012.07     4873.50     49.28 o 
   0  -2   1     2636.84     2637.70     23.20 o 
   1  -2   1      204.74      236.64      2.08 o 
   2  -2   1      818.27      823.37      7.34 o 
   3  -2   1      169.71      178.79      2.31 o 
   4  -2   1     1899.38     1926.32     17.61 o 
   5  -2   1     1181.52     1153.82     11.26 o 
   6  -2   1     1441.69     1552.46     15.85 o 
   7  -2   1      890.94      865.47      9.06 o 
   8  -2   1       37.67       38.25      1.25 o 
   9  -2   1      509.49      515.67      6.15 o 
  10  -2   1        2.38        1.55      1.36 o 
  11  -2   1        0.46        2.47      1.55 o 
  12  -2   1       34.80       34.40      3.28 o 
  13  -2   1        1.80        6.65      4.58 o 
  14  -2   1       52.57       56.86      5.91 o 
  15  -2   1        0.12        3.39      6.24 o 
 -14  -1   1        0.16       -5.40      5.40 o 
 -13  -1   1       10.18       18.39      5.10 o 
 -12  -1   1       56.68       58.65      4.99 o 
 -11  -1   1      112.99      116.04      4.54 o 
 -10  -1   1       19.42       25.83      1.60 o 
  -9  -1   1      283.68      262.32      4.12 o 
  -8  -1   1       35.39       36.07      1.26 o 
  -7  -1   1       71.20       82.07      1.75 o 
  -6  -1   1      158.69      169.62      2.35 o 
  -5  -1   1     2036.48     2058.48     20.88 o 
  -4  -1   1     1423.26     1377.69     14.01 o 
  -3  -1   1       17.11       18.27      0.49 o 
  -2  -1   1     5894.90     5610.48     51.74 o 
  -1  -1   1     3363.10     3308.79     42.39 o 
   0  -1   1       50.00       37.02      0.50 o 
   1  -1   1      123.58      141.79      1.29 o 
   2  -1   1     1151.38     1217.24      9.64 o 
   3  -1   1     6426.45     6211.07     62.83 o 
   4  -1   1     5014.47     4991.45     50.22 o 
   5  -1   1      637.22      668.69      7.01 o 
   6  -1   1      154.95      156.03      2.14 o 
   7  -1   1        2.67        2.84      0.91 o 
   8  -1   1      194.16      187.85      2.83 o 
   9  -1   1      246.85      242.82      3.72 o 
  10  -1   1       65.04       65.18      2.22 o 
  11  -1   1       49.21       51.75      3.16 o 
  12  -1   1       19.77       27.79      5.21 o 
  13  -1   1        4.02        7.86      4.93 o 
  14  -1   1        3.84        5.12      5.65 o 
 -15   0   1        0.17       -0.32      5.85 o 
 -14   0   1       16.37       19.59      5.40 o 
 -13   0   1       16.83       20.10      4.70 o 
 -12   0   1        9.48       10.00      3.09 o 
 -11   0   1        0.13       -0.26      2.34 o 
 -10   0   1       27.37       24.14      2.11 o 
  -9   0   1        3.56        2.89      0.96 o 
  -8   0   1     1014.36     1011.94     11.18 o 
  -7   0   1     1428.01     1424.73     14.58 o 
  -6   0   1      525.26      511.33      5.41 o 
  -5   0   1       35.93       42.80      0.86 o 
  -4   0   1      157.14      187.00      2.05 o 
  -3   0   1      662.18      736.62      9.11 o 
  -2   0   1     5183.41     5054.50     89.48 o 
   0   0   1     4564.71     2536.10     87.73 o 
   1   0   1     2233.02     2205.43     18.58 o 
   2   0   1     1437.46     1540.91     13.07 o 
   3   0   1       20.81       22.54      0.60 o 
   4   0   1        0.56        0.60      0.37 o 
   5   0   1     1585.49     1615.75     16.52 o 
   6   0   1     1908.97     1861.11     18.04 o 
   7   0   1      692.03      692.24      8.03 o 
   8   0   1       58.44       60.58      1.76 o 
   9   0   1      510.12      531.64      8.20 o 
  10   0   1        2.89        5.41      2.30 o 
  11   0   1        7.07        1.38      3.51 o 
  12   0   1        0.22        0.94      2.97 o 
  13   0   1       33.97       40.27      5.70 o 
  14   0   1        0.44       -1.33      7.76 o 
 -15   1   1        2.03        1.49      5.38 o 
 -14   1   1        0.83        7.59      4.92 o 
 -13   1   1       22.94       29.57      3.53 o 
 -12   1   1       28.95       33.53      2.69 o 
 -11   1   1       18.00       22.45      2.07 o 
 -10   1   1       49.91       48.03      2.20 o 
  -9   1   1      181.02      166.38      3.26 o 
  -8   1   1      396.33      399.02      5.08 o 
  -7   1   1        2.86        3.47      0.77 o 
  -6   1   1      101.90       94.94      1.32 o 
  -5   1   1     2986.26     3094.58     38.43 o 
  -4   1   1       66.05       85.13      1.55 o 
  -3   1   1    13331.76    11758.52    395.41 o 
  -2   1   1     3693.55     3599.77     64.13 o 
  -1   1   1     2691.08     2682.59     21.98 o 
   0   1   1     2030.20     2054.81     18.03 o 
   1   1   1      320.72      317.81      3.12 o 
   2   1   1       36.45       32.20      0.86 o 
   3   1   1     1227.37     1209.99     12.51 o 
   4   1   1     2366.37     2419.15     24.74 o 
   5   1   1      873.72      847.18     10.17 o 
   6   1   1      178.62      177.29      3.28 o 
   7   1   1        6.70        6.35      1.32 o 
   8   1   1      154.41      137.90      5.27 o 
   9   1   1       69.66       65.85      3.05 o 
  10   1   1       21.95       16.24      3.01 o 
  11   1   1       26.75       33.32      3.50 o 
  12   1   1       21.70       27.88      3.68 o 
  13   1   1        0.84        9.27      8.50 o 
 -15   2   1        5.79        4.92      5.04 o 
 -14   2   1       22.14       24.41      3.69 o 
 -13   2   1       37.85       39.95      2.74 o 
 -12   2   1       29.47       21.48      2.26 o 
 -11   2   1        7.01        4.89      1.82 o 
 -10   2   1       42.98       35.00      1.63 o 
  -9   2   1       15.25       16.64      1.38 o 
  -8   2   1     1206.25     1174.12     12.90 o 
  -7   2   1     1536.18     1521.65     16.43 o 
  -6   2   1       77.85       60.01      1.20 o 
  -5   2   1     3731.89     3962.51     65.14 o 
  -4   2   1      591.92      671.84     10.18 o 
  -3   2   1      698.66      745.63      9.27 o 
  -2   2   1       93.22       80.35      0.84 o 
  -1   2   1     3326.82     3159.46     25.67 o 
   0   2   1     9144.77     8066.03     87.19 o 
   1   2   1     1641.58     1699.45     15.78 o 
   2   2   1     1711.49     1819.46     17.55 o 
   3   2   1     3309.05     3407.06     34.74 o 
   4   2   1        8.62        9.27      0.88 o 
   5   2   1      271.82      279.94      3.73 o 
   6   2   1       95.53       94.27      3.50 o 
   7   2   1      425.59      445.84      7.06 o 
   8   2   1       32.30       34.03      2.51 o 
   9   2   1      184.14      177.44      5.53 o 
  10   2   1        0.43        0.52      3.65 o 
  11   2   1        3.94       -4.08      4.08 o 
  12   2   1        0.59        0.17      4.29 o 
  13   2   1        1.13       -1.25      3.62 o 
 -16   3   1        0.26       -7.38      7.38 o 
 -15   3   1        2.44        5.77      3.49 o 
 -14   3   1        6.49       10.48      2.70 o 
 -13   3   1        4.86        4.70      2.36 o 
 -12   3   1        8.76        8.92      2.05 o 
 -11   3   1        2.63        1.28      1.54 o 
 -10   3   1       89.42       82.12      2.17 o 
  -9   3   1      849.85      840.10      9.99 o 
  -8   3   1      301.82      280.89      3.61 o 
  -7   3   1      101.27      102.74      1.56 o 
  -6   3   1       11.67       20.76      0.82 o 
  -5   3   1     2214.98     2342.58     29.12 o 
  -4   3   1     3637.43     3605.87     34.54 o 
  -3   3   1     2328.23     2283.52     23.11 o 
  -2   3   1     4946.42     4808.90     46.15 o 
  -1   3   1      127.24      138.92      1.62 o 
   0   3   1      578.41      656.18      6.24 o 
   1   3   1      129.24      147.17      1.99 o 
   2   3   1      626.76      622.19      6.35 o 
   3   3   1     1119.92     1099.60     12.20 o 
   4   3   1      519.03      475.59      5.44 o 
   5   3   1      107.07      104.29      2.26 o 
   6   3   1       60.58       67.87      2.38 o 
   7   3   1        4.72        7.11      2.62 o 
   8   3   1       13.45       15.57      3.31 o 
   9   3   1       38.36       38.64      3.59 o 
  10   3   1       13.36       16.37      5.15 o 
  11   3   1        8.87       14.76      4.74 o 
  12   3   1       17.16       19.19      5.51 o 
 -16   4   1        2.02        7.15      4.56 o 
 -15   4   1        4.54        3.52      3.33 o 
 -14   4   1       16.02       22.28      2.70 o 
 -13   4   1       53.52       59.16      3.10 o 
 -12   4   1       95.41       86.86      3.43 o 
 -11   4   1       18.40       16.84      1.55 o 
 -10   4   1      546.37      503.59      7.32 o 
  -9   4   1       21.34       15.01      0.99 o 
  -8   4   1        3.68        3.66      0.77 o 
  -7   4   1      855.49      851.53      9.32 o 
  -6   4   1      507.77      487.51      5.44 o 
  -5   4   1     3109.15     3150.42     30.13 o 
  -4   4   1      115.44      116.56      1.51 o 
  -3   4   1      520.77      589.10      5.84 o 
  -2   4   1      648.61      691.38      6.87 o 
  -1   4   1       70.47       62.17      1.29 o 
   0   4   1     1875.09     2022.25     18.71 o 
   1   4   1     2371.14     2534.96     29.38 o 
   2   4   1      288.72      309.00      4.23 o 
   3   4   1      822.50      851.31     11.61 o 
   4   4   1        2.62       -1.13      1.13 o 
   5   4   1        4.88        4.83      1.70 o 
   6   4   1       17.65       11.32      2.71 o 
   7   4   1       63.09       66.55      3.70 o 
   8   4   1       32.08       28.32      4.34 o 
   9   4   1       42.28       45.97      4.91 o 
  10   4   1        1.09        0.27      5.62 o 
  11   4   1        3.64        5.68      6.29 o 
 -16   5   1        1.73        1.53      3.58 o 
 -15   5   1       24.26       27.38      3.05 o 
 -14   5   1        0.28       -2.10      2.49 o 
 -13   5   1        5.99        7.18      2.19 o 
 -12   5   1        2.10       -0.08      1.63 o 
 -11   5   1       28.97       31.88      1.49 o 
 -10   5   1      722.81      683.14      8.32 o 
  -9   5   1      788.10      774.52      9.27 o 
  -8   5   1      418.41      391.78      4.91 o 
  -7   5   1     1139.12     1132.24     12.35 o 
  -6   5   1      369.45      405.58      4.13 o 
  -5   5   1      647.99      662.66      6.96 o 
  -4   5   1     2656.70     2707.02     25.97 o 
  -3   5   1       27.42       13.89      0.68 o 
  -2   5   1     1950.58     1952.18     18.98 o 
  -1   5   1     1360.34     1438.07     15.73 o 
   0   5   1      109.72      112.61      2.15 o 
   1   5   1       20.69       19.72      1.01 o 
   2   5   1      315.46      316.86      6.86 o 
   3   5   1       35.40       32.46      2.73 o 
   4   5   1      310.22      314.83      6.28 o 
   5   5   1       11.59        8.70      2.45 o 
   6   5   1      479.04      476.12     12.73 o 
   7   5   1       19.91       21.97      4.09 o 
   8   5   1       14.93       11.38      4.54 o 
   9   5   1        2.08       -4.95      6.21 o 
  10   5   1        1.00       13.57      7.09 o 
 -16   6   1        0.12       -1.99      3.93 o 
 -15   6   1        0.55        3.31      2.82 o 
 -14   6   1       22.36       30.63      2.66 o 
 -13   6   1       21.85       24.44      2.67 o 
 -12   6   1       86.91       81.53      2.31 o 
 -11   6   1        2.46        1.95      1.32 o 
 -10   6   1      181.42      156.78      2.98 o 
  -9   6   1       25.27       20.25      1.18 o 
  -8   6   1      108.40      102.32      1.98 o 
  -7   6   1      375.39      373.04      4.14 o 
  -6   6   1     1180.44     1190.94     12.28 o 
  -5   6   1      906.94      947.87      9.35 o 
  -4   6   1       58.07       42.30      0.99 o 
  -3   6   1       72.34       73.84      1.43 o 
  -2   6   1       34.08       40.84      1.06 o 
  -1   6   1       15.00       13.49      1.07 o 
   0   6   1      460.58      461.40      6.51 o 
   1   6   1     1127.79     1150.04     13.57 o 
   2   6   1       64.01       61.14      2.26 o 
   3   6   1      119.44      112.59      4.32 o 
   4   6   1        4.94        2.94      2.61 o 
   5   6   1       92.78      104.40      5.12 o 
   6   6   1       78.66       72.09      4.98 o 
   7   6   1        0.64       -6.10      6.10 o 
   8   6   1       13.22        5.30      6.80 o 
   9   6   1       21.59       26.95      7.36 o 
 -16   7   1        0.41       -1.97      3.58 o 
 -15   7   1      105.86      109.72      3.70 o 
 -14   7   1        0.55        0.70      2.48 o 
 -13   7   1        6.41        4.51      1.94 o 
 -12   7   1        2.24        2.48      1.72 o 
 -11   7   1       17.47       18.19      1.49 o 
 -10   7   1      486.20      476.47      7.04 o 
  -9   7   1       95.88       93.73      2.14 o 
  -8   7   1      418.01      393.26      4.69 o 
  -7   7   1      800.52      844.72      8.90 o 
  -6   7   1        7.98        8.78      0.89 o 
  -5   7   1       39.57       39.81      1.10 o 
  -4   7   1        4.25       13.93      1.25 o 
  -3   7   1      486.55      548.15      5.78 o 
  -2   7   1       92.93       91.47      1.92 o 
  -1   7   1      328.15      329.46      6.17 o 
   0   7   1        7.32        5.45      1.66 o 
   1   7   1      193.22      193.14      4.74 o 
   2   7   1       75.97       75.00      3.60 o 
   3   7   1       11.84       11.16      3.17 o 
   4   7   1       30.88       35.62      4.46 o 
   5   7   1       71.94       68.91      7.41 o 
   6   7   1       28.78       21.64      6.93 o 
   7   7   1       37.66       25.69      7.35 o 
   8   7   1        1.89       -4.40      7.23 o 
 -16   8   1        3.06        2.29      3.60 o 
 -15   8   1        4.43        8.90      2.89 o 
 -14   8   1       13.50       14.74      2.27 o 
 -13   8   1       59.52       66.70      2.46 o 
 -12   8   1        3.94        1.25      1.81 o 
 -11   8   1      103.13      107.45      3.27 o 
 -10   8   1        2.57        2.36      1.70 o 
  -9   8   1        1.08       -0.33      1.42 o 
  -8   8   1      441.53      411.22      5.02 o 
  -7   8   1        1.84        0.43      1.03 o 
  -6   8   1      473.59      469.39      5.05 o 
  -5   8   1      268.56      242.42      3.05 o 
  -4   8   1      562.39      556.47      6.19 o 
  -3   8   1      315.92      303.89      4.94 o 
  -2   8   1       64.93       64.39      2.81 o 
  -1   8   1       69.32       64.96      2.70 o 
   0   8   1      380.64      377.62     11.86 o 
   1   8   1      103.84      109.60      5.20 o 
   2   8   1       23.05       29.78      4.19 o 
   3   8   1      132.99      136.15      6.34 o 
   4   8   1       18.23       17.27      6.16 o 
   5   8   1        0.15       -6.75      6.75 o 
   6   8   1        4.41        5.59      6.82 o 
   7   8   1        0.66       -5.95      7.60 o 
   8   8   1        9.60        6.66      8.16 o 
 -16   9   1        5.52        8.13      3.70 o 
 -15   9   1       80.85       88.38      3.53 o 
 -14   9   1       13.45       20.74      2.71 o 
 -13   9   1        8.89        8.07      3.11 o 
 -12   9   1       24.40       21.84      3.05 o 
 -11   9   1       64.10       73.15      2.55 o 
 -10   9   1       27.30       28.91      2.10 o 
  -9   9   1       60.91       61.66      2.00 o 
  -8   9   1       66.97       74.92      1.81 o 
  -7   9   1       26.67       29.26      1.61 o 
  -6   9   1        3.54        3.30      1.44 o 
  -5   9   1       35.42       34.64      1.84 o 
  -4   9   1        0.99       -0.60      1.49 o 
  -3   9   1      148.14      141.70      4.03 o 
  -2   9   1        7.58       13.52      2.76 o 
  -1   9   1      321.98      331.97     10.09 o 
   0   9   1       69.97       76.74      4.88 o 
   1   9   1       46.88       45.93      4.68 o 
   2   9   1       13.01        9.80      4.53 o 
   3   9   1       34.39       32.80      5.19 o 
   4   9   1        9.17        3.04      7.36 o 
   5   9   1       13.99       20.85      8.00 o 
   6   9   1        7.00       10.23      8.40 o 
   7   9   1       14.54       13.75      8.93 o 
 -16  10   1        0.50       -1.83      5.16 o 
 -15  10   1        6.98        3.48      3.38 o 
 -14  10   1        3.14        4.99      4.28 o 
 -13  10   1       11.12       14.63      2.62 o 
 -12  10   1       26.48       28.07      2.52 o 
 -11  10   1       16.03       18.70      2.33 o 
 -10  10   1       32.02       31.00      2.17 o 
  -9  10   1       10.37        9.56      1.66 o 
  -8  10   1       46.43       40.73      2.08 o 
  -7  10   1       99.00       98.14      2.71 o 
  -6  10   1       80.97       80.49      2.50 o 
  -5  10   1      112.20       94.84      3.23 o 
  -4  10   1      157.79      163.79      4.48 o 
  -3  10   1      137.63      123.41      4.92 o 
  -2  10   1       55.87       56.37      3.76 o 
  -1  10   1       22.50       26.11      5.66 o 
   0  10   1       58.84       57.61      7.24 o 
   1  10   1        0.47        0.28      4.50 o 
   2  10   1       46.74       53.65      5.69 o 
   3  10   1       11.68       13.70      7.23 o 
   4  10   1        1.31       -1.26      7.51 o 
   5  10   1        0.08       -0.45      8.56 o 
 -15  11   1       18.67       17.79      6.26 o 
 -14  11   1        1.41        4.09      5.91 o 
 -13  11   1       16.88       24.09      3.26 o 
 -12  11   1       22.66       21.86      2.77 o 
 -11  11   1        6.27        5.54      2.57 o 
 -10  11   1       19.60       24.71      1.98 o 
  -9  11   1       26.96       29.25      2.65 o 
  -8  11   1        1.26        2.24      2.63 o 
  -7  11   1       37.15       38.86      2.93 o 
  -6  11   1       54.52       62.04      4.14 o 
  -5  11   1        2.13        2.36      2.97 o 
  -4  11   1       12.87       13.15      3.32 o 
  -3  11   1        0.68        4.14      3.32 o 
  -2  11   1       66.77       76.16      7.35 o 
  -1  11   1      143.28      124.25      8.73 o 
   0  11   1       20.45       22.09      8.81 o 
   1  11   1       23.79       22.03     11.10 o 
   2  11   1        4.19        6.75      7.47 o 
   3  11   1       10.92        8.19      8.80 o 
   4  11   1        2.19        5.67      9.31 o 
 -15  12   1        0.52       -5.60      5.60 o 
 -14  12   1        0.01       -4.37      4.37 o 
 -13  12   1        0.21       -4.09      4.09 o 
 -12  12   1       29.54       26.67      4.31 o 
 -11  12   1        0.54       -1.66      3.90 o 
 -10  12   1       60.13       58.09      3.97 o 
  -9  12   1        8.45        4.80      2.81 o 
  -8  12   1        0.44        2.43      4.24 o 
  -7  12   1       29.07       26.48      3.09 o 
  -6  12   1      123.38      127.49      5.31 o 
  -5  12   1        2.10       -0.61      3.43 o 
  -4  12   1       40.95       42.06      4.91 o 
  -3  12   1       20.26       21.63      4.42 o 
  -2  12   1       46.66       48.71      9.05 o 
  -1  12   1        0.40       -4.38      7.70 o 
   0  12   1        0.83       -7.92      7.92 o 
   1  12   1        4.89        0.81      7.38 o 
   2  12   1        1.67       13.57      9.49 o 
   3  12   1        4.36        7.38      8.83 o 
 -14  13   1        0.19        0.53      4.82 o 
 -13  13   1       19.14       16.78      5.53 o 
 -12  13   1       14.61       10.17      4.52 o 
 -11  13   1        0.77       -4.43      4.43 o 
 -10  13   1        1.81       -1.61      4.50 o 
  -9  13   1        2.47        0.04      4.04 o 
  -8  13   1       13.96       16.83      3.97 o 
  -7  13   1       59.11       56.51      6.42 o 
  -6  13   1        0.55        2.39      3.91 o 
  -5  13   1        6.08       14.83      4.76 o 
  -4  13   1       14.30        8.71      4.81 o 
  -3  13   1        5.23       -1.97      5.47 o 
  -2  13   1       77.79       81.67      9.81 o 
  -1  13   1        1.03       -3.90      7.63 o 
   0  13   1        7.07       16.90      9.38 o 
   1  13   1        3.92        8.93      9.06 o 
 -13  14   1        0.44       -4.37      4.92 o 
 -12  14   1        3.99        0.61      4.73 o 
 -11  14   1       16.21       14.69      6.30 o 
 -10  14   1       41.21       42.47      4.28 o 
  -9  14   1        8.33        8.88      4.26 o 
  -8  14   1        2.32        6.01      4.35 o 
  -7  14   1        8.02       10.34      7.71 o 
  -6  14   1       38.84       51.25      8.11 o 
  -5  14   1        8.14        9.20      5.28 o 
  -4  14   1        4.30        3.95      5.16 o 
  -3  14   1       24.18       31.33      9.28 o 
  -2  14   1        1.69       -8.24      9.01 o 
  -1  14   1        0.06       -9.31      9.31 o 
 -11  15   1        1.24       -0.06      6.81 o 
 -10  15   1        0.01        1.76      4.25 o 
  -9  15   1        0.13       -1.01      5.17 o 
  -8  15   1       15.81       14.95      5.56 o 
  -7  15   1       10.12       10.23      5.74 o 
  -6  15   1       11.31       16.36      5.85 o 
  -5  15   1       10.13       11.70      9.75 o 
   3 -16   2        3.58        0.37      8.43 o 
   4 -16   2        1.24        9.59     10.25 o 
   5 -16   2       19.08       16.62     10.40 o 
   6 -16   2       18.76       12.09      8.19 o 
   7 -16   2        3.02       -0.88      5.82 o 
   8 -16   2        0.81        4.39      5.55 o 
   9 -16   2        9.93       -1.38      9.99 o 
  10 -16   2       18.70        9.86     10.51 o 
   0 -15   2        2.82       -0.03      9.81 o 
   1 -15   2       10.27       16.31      9.51 o 
   2 -15   2       10.17       12.31      8.18 o 
   3 -15   2        8.51       15.99      8.93 o 
   4 -15   2        2.18        0.53      8.27 o 
   5 -15   2        6.43        8.27      5.63 o 
   6 -15   2        0.46       -1.05      5.36 o 
   7 -15   2       14.11       26.57      5.75 o 
   8 -15   2        0.29       -0.59      5.21 o 
   9 -15   2        0.04       -8.15      8.15 o 
  10 -15   2        0.70       -4.32      4.32 o 
  11 -15   2       15.26       17.16      7.64 o 
  12 -15   2        6.12       10.60      3.45 o 
  -2 -14   2        0.80       10.47      9.09 o 
  -1 -14   2       10.99       18.39      8.98 o 
   0 -14   2        0.01       -2.73      7.24 o 
   1 -14   2       13.64        8.74      8.47 o 
   2 -14   2        5.06        8.15      8.10 o 
   3 -14   2       27.21       21.99      7.38 o 
   4 -14   2        1.20        6.82      7.41 o 
   5 -14   2       21.19       19.41      7.41 o 
   6 -14   2       12.06       11.08      5.06 o 
   7 -14   2       16.89       20.08     11.83 o 
   8 -14   2        3.66        1.11      5.09 o 
   9 -14   2       36.97       37.70      5.57 o 
  10 -14   2        1.67       -3.96      3.96 o 
  11 -14   2        0.19       10.38      4.12 o 
  12 -14   2        1.16        1.59      2.87 o 
  13 -14   2        1.67       -5.42      6.64 o 
  -4 -13   2        0.12       -2.14      8.66 o 
  -3 -13   2        0.98        4.74      8.91 o 
  -2 -13   2        1.90       -1.22      8.43 o 
  -1 -13   2       22.20       36.31      5.74 o 
   0 -13   2       34.55       39.99      5.73 o 
   1 -13   2       60.90       84.84      8.00 o 
   2 -13   2       11.15       13.04      7.27 o 
   3 -13   2       20.30       15.27      6.34 o 
   4 -13   2        0.05       -6.34      6.34 o 
   5 -13   2       10.28       15.00      6.53 o 
   6 -13   2        1.44       -1.95      3.48 o 
   7 -13   2       67.46       68.15      4.34 o 
   8 -13   2        1.35        3.80      3.49 o 
   9 -13   2       20.31       19.81      3.83 o 
  10 -13   2        3.73        3.44      3.24 o 
  11 -13   2        0.50       -2.61      3.39 o 
  12 -13   2        2.42        6.72     10.89 o 
  13 -13   2       10.00       18.76      6.26 o 
  14 -13   2       47.86       48.47      9.51 o 
  -5 -12   2        0.09       -7.71      7.71 o 
  -4 -12   2       14.83       11.09      7.84 o 
  -3 -12   2        0.43       11.44      7.49 o 
  -2 -12   2       13.59       17.49      7.41 o 
  -1 -12   2       10.81       15.84      7.39 o 
   0 -12   2        1.82        7.41      4.43 o 
   1 -12   2       15.62       23.23      4.74 o 
   2 -12   2       98.87       91.42      6.88 o 
   3 -12   2       20.47       25.78      4.33 o 
   4 -12   2       93.81       98.49      5.53 o 
   5 -12   2       20.99       31.43      7.20 o 
   6 -12   2       36.98       44.59      3.79 o 
   7 -12   2       43.49       44.58      3.14 o 
   8 -12   2       28.35       29.75      3.46 o 
   9 -12   2       79.48       73.28      8.20 o 
  10 -12   2        1.19        2.13      3.33 o 
  11 -12   2       14.36       18.76      3.31 o 
  12 -12   2       17.19        8.55      5.41 o 
  13 -12   2       18.22       28.77      6.27 o 
  14 -12   2        0.59       -5.95      5.95 o 
  -6 -11   2        1.84        5.78      8.16 o 
  -5 -11   2       18.81       17.40      8.21 o 
  -4 -11   2        0.55       -1.06      7.52 o 
  -3 -11   2        3.82       -0.22      6.56 o 
  -2 -11   2        7.65        3.77      4.40 o 
  -1 -11   2       61.13       72.00      5.25 o 
   0 -11   2       65.25       63.77      4.81 o 
   1 -11   2       56.30       56.03      4.48 o 
   2 -11   2        2.18        1.79      2.78 o 
   3 -11   2       25.01       23.93      3.01 o 
   4 -11   2        7.60       11.68      2.78 o 
   5 -11   2       10.32       11.41      2.77 o 
   6 -11   2       26.78       28.25      3.00 o 
   7 -11   2       14.32       13.96      2.51 o 
   8 -11   2       57.52       60.24      3.58 o 
   9 -11   2       19.10       22.19      3.22 o 
  10 -11   2       21.04       19.79      3.22 o 
  11 -11   2        4.60        8.35      2.86 o 
  12 -11   2       10.12       10.17      5.04 o 
  13 -11   2        0.93       -0.14      5.35 o 
  14 -11   2       29.75       35.24      9.91 o 
  15 -11   2        3.05       -0.34      5.21 o 
  -7 -10   2        1.92       -6.83      7.62 o 
  -6 -10   2        0.01       -0.42      7.38 o 
  -5 -10   2        1.54       -0.24      6.32 o 
  -4 -10   2       28.30       16.16      6.99 o 
  -3 -10   2       32.82       34.52      4.59 o 
  -2 -10   2       34.01       34.73      4.70 o 
  -1 -10   2      188.41      181.27      7.03 o 
   0 -10   2        8.71       11.62      3.48 o 
   1 -10   2        0.84       -1.02      2.59 o 
   2 -10   2       92.97       99.91      3.83 o 
   3 -10   2       25.21       25.40      2.52 o 
   4 -10   2      579.48      558.08      9.66 o 
   5 -10   2      111.80      104.16      2.80 o 
   6 -10   2      125.57      126.13      3.71 o 
   7 -10   2       28.88       29.24      2.07 o 
   8 -10   2       55.06       54.13      2.40 o 
   9 -10   2       38.68       36.48      2.59 o 
  10 -10   2       54.42       49.82      2.46 o 
  11 -10   2       45.18       48.95      2.26 o 
  12 -10   2       13.84       17.40      3.12 o 
  13 -10   2       46.72       53.10      4.51 o 
  14 -10   2        0.57       -3.46      4.34 o 
  15 -10   2        3.77       10.38      4.67 o 
  -8  -9   2       18.22       -0.77      7.22 o 
  -7  -9   2       15.55       21.86      7.19 o 
  -6  -9   2       34.79       43.08      6.72 o 
  -5  -9   2       44.23       37.82      6.35 o 
  -4  -9   2        3.04       -1.17      5.75 o 
  -3  -9   2       42.09       37.51      3.47 o 
  -2  -9   2       32.75       36.43      3.16 o 
  -1  -9   2       84.60       86.14      3.90 o 
   0  -9   2        3.47        1.32      1.99 o 
   1  -9   2      212.09      212.10      4.91 o 
   2  -9   2      234.44      251.09      5.12 o 
   3  -9   2       43.87       49.30      1.85 o 
   4  -9   2      114.78      118.13      2.51 o 
   5  -9   2        6.84        8.84      1.46 o 
   6  -9   2      308.33      310.05      5.11 o 
   7  -9   2       90.98       99.62      2.62 o 
   8  -9   2      165.09      155.62      3.47 o 
   9  -9   2      260.98      259.96      4.60 o 
  10  -9   2        6.11        9.56      1.68 o 
  11  -9   2       14.92       14.20      1.49 o 
  12  -9   2        1.43       -0.92      2.42 o 
  13  -9   2       19.28       11.83      3.94 o 
  14  -9   2       32.40       31.78      4.54 o 
  15  -9   2       14.71       18.09      4.69 o 
  -9  -8   2        0.36       -3.39      7.11 o 
  -8  -8   2        2.74       -6.27      6.27 o 
  -7  -8   2        1.71       -2.50      4.26 o 
  -6  -8   2        8.10        4.72      4.19 o 
  -5  -8   2       19.68       12.05      3.99 o 
  -4  -8   2       58.83       58.28      5.56 o 
  -3  -8   2      187.07      183.03      5.47 o 
  -2  -8   2      101.22      108.37      3.50 o 
  -1  -8   2      800.28      784.51     11.65 o 
   0  -8   2      110.77      100.34      2.77 o 
   1  -8   2        7.77        9.78      1.77 o 
   2  -8   2       66.01       68.90      1.72 o 
   3  -8   2       11.15       12.02      0.98 o 
   4  -8   2      854.18      876.99      9.38 o 
   5  -8   2      937.64      960.64     12.51 o 
   6  -8   2       43.66       48.81      1.34 o 
   7  -8   2     1113.77     1125.73     11.83 o 
   8  -8   2        0.25       -1.31      1.31 o 
   9  -8   2      212.48      193.09      3.07 o 
  10  -8   2        3.36        4.30      1.36 o 
  11  -8   2        5.29        2.29      1.49 o 
  12  -8   2        6.53        6.27      2.82 o 
  13  -8   2       15.70       13.28      3.24 o 
  14  -8   2       12.80        9.04      4.12 o 
  15  -8   2       12.11       20.78      6.70 o 
 -10  -7   2        9.62       23.81      6.98 o 
  -9  -7   2        0.73       -0.64      4.50 o 
  -8  -7   2       10.88       15.33      4.58 o 
  -7  -7   2       77.53       77.04      4.98 o 
  -6  -7   2       30.90       32.72      4.00 o 
  -5  -7   2      204.80      212.94      5.84 o 
  -4  -7   2       23.20       22.37      2.20 o 
  -3  -7   2      140.23      126.84      2.88 o 
  -2  -7   2        0.05        0.89      1.40 o 
  -1  -7   2        8.93        6.06      1.09 o 
   0  -7   2      259.58      249.26      3.19 o 
   1  -7   2     1189.98     1208.35     15.25 o 
   2  -7   2      615.80      604.10      6.55 o 
   3  -7   2      344.48      334.02      3.92 o 
   4  -7   2     1731.67     1813.71     18.72 o 
   5  -7   2        0.85        1.72      0.88 o 
   6  -7   2       81.97       82.99      1.60 o 
   7  -7   2      832.54      857.00      8.61 o 
   8  -7   2      691.84      663.37      7.21 o 
   9  -7   2      288.40      287.30      3.86 o 
  10  -7   2       70.92       73.50      1.88 o 
  11  -7   2        0.44        0.37      1.51 o 
  12  -7   2       11.75       17.47      2.90 o 
  13  -7   2       10.21        8.22      3.07 o 
  14  -7   2        3.28        5.09      4.05 o 
  15  -7   2       14.48       24.49      5.98 o 
 -11  -6   2        1.31        8.78      4.79 o 
 -10  -6   2       10.52       16.45      4.62 o 
  -9  -6   2        1.54       -4.03      4.03 o 
  -8  -6   2       43.36       41.43      4.23 o 
  -7  -6   2       53.84       55.21      3.50 o 
  -6  -6   2       32.93       30.11      4.20 o 
  -5  -6   2       11.06       10.16      1.81 o 
  -4  -6   2      150.59      152.47      2.80 o 
  -3  -6   2      346.39      363.23      4.70 o 
  -2  -6   2      289.95      290.05      4.10 o 
  -1  -6   2     2896.02     3024.95     32.58 o 
   0  -6   2      208.00      179.93      3.00 o 
   1  -6   2       99.76      120.49      2.18 o 
   2  -6   2      335.21      385.55      4.57 o 
   3  -6   2       70.53       70.05      1.40 o 
   4  -6   2     1910.00     1979.32     19.24 o 
   5  -6   2      968.76      941.13      9.82 o 
   6  -6   2      899.04      922.11      9.15 o 
   7  -6   2      712.28      700.66      7.11 o 
   8  -6   2       40.13       35.47      1.44 o 
   9  -6   2       88.49       79.56      1.81 o 
  10  -6   2        5.60        5.44      1.34 o 
  11  -6   2       83.48       75.59      2.29 o 
  12  -6   2        5.23        6.08      2.75 o 
  13  -6   2       14.40       16.60      3.25 o 
  14  -6   2        1.89       -4.08      4.08 o 
  15  -6   2        4.69        5.38      6.82 o 
 -12  -5   2       23.78       28.27      4.00 o 
 -11  -5   2        1.61        5.59      6.23 o 
 -10  -5   2       28.71       24.85      4.94 o 
  -9  -5   2        3.01        1.01      3.93 o 
  -8  -5   2        0.95       -2.84      3.33 o 
  -7  -5   2       42.14       46.43      2.53 o 
  -6  -5   2       18.34       26.49      1.85 o 
  -5  -5   2      865.92      871.66     11.59 o 
  -4  -5   2      294.45      275.25      4.45 o 
  -3  -5   2      245.81      252.43      3.01 o 
  -2  -5   2     2841.20     3084.88     31.32 o 
  -1  -5   2     1940.70     2214.92     23.48 o 
   0  -5   2      152.97      164.26      2.01 o 
   1  -5   2     1204.42     1288.37     11.99 o 
   2  -5   2      167.18      155.01      2.10 o 
   3  -5   2     2844.35     2792.64     26.95 o 
   4  -5   2     1141.24     1089.61     11.30 o 
   5  -5   2       47.84       29.97      0.84 o 
   6  -5   2       71.86       72.20      1.40 o 
   7  -5   2      598.60      571.72      5.88 o 
   8  -5   2      853.76      865.27      9.04 o 
   9  -5   2      100.23       95.86      2.06 o 
  10  -5   2       90.98       91.32      2.37 o 
  11  -5   2       13.41       17.33      1.44 o 
  12  -5   2       24.60       28.33      3.38 o 
  13  -5   2        0.64       -2.98      3.56 o 
  14  -5   2       35.50       36.84      4.47 o 
  15  -5   2        0.61       11.58      5.76 o 
 -13  -4   2        0.13       -4.29      7.75 o 
 -12  -4   2        0.68        2.33      4.19 o 
 -11  -4   2        7.13        4.95      3.14 o 
 -10  -4   2       79.69       76.57      3.87 o 
  -9  -4   2       66.47       70.15      2.94 o 
  -8  -4   2      112.31      120.15      3.64 o 
  -7  -4   2      501.12      488.40      7.51 o 
  -6  -4   2      193.08      174.47      3.09 o 
  -5  -4   2       11.67        9.57      1.03 o 
  -4  -4   2      179.68      209.16      3.05 o 
  -3  -4   2      426.21      458.62      5.04 o 
  -2  -4   2     5299.73     5192.58     49.94 o 
  -1  -4   2     5665.62     5448.88     49.54 o 
   0  -4   2       38.89       46.34      0.87 o 
   1  -4   2      494.99      559.43      5.12 o 
   2  -4   2      127.45      130.15      1.75 o 
   3  -4   2       68.07       86.22      1.23 o 
   4  -4   2     1508.60     1640.37     15.92 o 
   5  -4   2        9.83       18.39      1.05 o 
   6  -4   2     1450.20     1393.71     12.93 o 
   7  -4   2     1061.83     1086.56     10.77 o 
   8  -4   2       15.59       13.55      1.25 o 
   9  -4   2       72.91       74.20      2.14 o 
  10  -4   2       40.40       31.05      1.61 o 
  11  -4   2       81.98       75.29      2.65 o 
  12  -4   2       25.22       27.18      2.98 o 
  13  -4   2        6.55       10.46      3.89 o 
  14  -4   2       38.76       46.82     11.27 o 
  15  -4   2        6.57       16.18      5.98 o 
 -13  -3   2        4.62        8.06      5.43 o 
 -12  -3   2       23.10       16.07      5.55 o 
 -11  -3   2       33.37       36.74      2.85 o 
 -10  -3   2       39.75       37.34      2.56 o 
  -9  -3   2       33.75       30.61      2.02 o 
  -8  -3   2       32.58       33.47      1.66 o 
  -7  -3   2        1.90       -0.57      1.19 o 
  -6  -3   2      410.50      433.05      5.19 o 
  -5  -3   2      513.87      466.56      5.94 o 
  -4  -3   2     3364.79     3430.63     36.86 o 
  -3  -3   2     1300.81     1300.50     14.23 o 
  -2  -3   2     1842.18     1811.32     17.54 o 
  -1  -3   2    10071.72     9123.48     82.71 o 
   0  -3   2     3965.87     4082.18     35.92 o 
   1  -3   2     3627.82     3748.58     31.62 o 
   2  -3   2     2141.44     2096.48     19.19 o 
   3  -3   2      828.91      786.97      7.74 o 
   4  -3   2       41.06       29.37      0.75 o 
   5  -3   2      820.91      921.66      8.67 o 
   6  -3   2      104.49      123.17      1.88 o 
   7  -3   2      124.63      120.45      2.00 o 
   8  -3   2       92.50       97.08      2.06 o 
   9  -3   2      318.88      311.87      4.44 o 
  10  -3   2       38.84       43.26      2.02 o 
  11  -3   2       41.62       43.02      3.77 o 
  12  -3   2        4.48        2.03      2.16 o 
  13  -3   2       49.89       58.10      5.96 o 
  14  -3   2        4.59       10.03      5.63 o 
 -14  -2   2        6.85        8.45      5.60 o 
 -13  -2   2        6.49        7.38      7.92 o 
 -12  -2   2        6.82        3.92      4.37 o 
 -11  -2   2        1.01       -0.28      2.94 o 
 -10  -2   2      146.19      148.59      2.97 o 
  -9  -2   2      221.34      222.46      4.59 o 
  -8  -2   2       69.39       66.62      1.67 o 
  -7  -2   2     1633.11     1577.17     17.20 o 
  -6  -2   2      381.07      350.17      4.19 o 
  -5  -2   2     1180.71     1203.02     13.10 o 
  -4  -2   2      722.07      803.60      8.81 o 
  -3  -2   2      958.75      943.35     10.26 o 
  -2  -2   2     7865.48     7318.26    112.51 o 
  -1  -2   2     4457.04     4479.69     39.39 o 
   0  -2   2      501.80      543.84      4.68 o 
   1  -2   2     7362.33     6623.70     55.85 o 
   2  -2   2     1526.84     1534.06     13.52 o 
   3  -2   2      181.00      200.09      2.10 o 
   4  -2   2      161.16      194.99      2.34 o 
   5  -2   2      157.05      195.62      2.46 o 
   6  -2   2      369.57      367.09      4.17 o 
   7  -2   2     1597.11     1615.26     16.63 o 
   8  -2   2        3.74        4.29      1.18 o 
   9  -2   2      107.28      108.90      2.72 o 
  10  -2   2       46.24       40.63      2.24 o 
  11  -2   2        6.82        6.33      3.12 o 
  12  -2   2        5.17        4.10      2.89 o 
  13  -2   2       57.27       59.94      5.85 o 
  14  -2   2        2.48        8.80      5.43 o 
 -14  -1   2        1.24        2.03      5.12 o 
 -13  -1   2       16.39       18.38      4.84 o 
 -12  -1   2       17.98       23.15      3.26 o 
 -11  -1   2      191.37      197.08      7.23 o 
 -10  -1   2       16.26       18.83      2.34 o 
  -9  -1   2      147.82      149.75      3.26 o 
  -8  -1   2       67.91       62.03      1.52 o 
  -7  -1   2       14.55       15.57      1.13 o 
  -6  -1   2      545.30      526.73      5.57 o 
  -5  -1   2     1164.34     1200.69     12.23 o 
  -4  -1   2     3430.25     3344.20     33.74 o 
  -3  -1   2    11645.84    10300.55    183.09 o 
  -2  -1   2     2414.53     2455.61     27.28 o 
  -1  -1   2      398.61      461.96      4.36 o 
   0  -1   2      660.37      739.20      6.36 o 
   1  -1   2    12276.53     9735.54     82.08 o 
   2  -1   2     7824.66     7117.68     59.30 o 
   3  -1   2      100.62      125.44      1.44 o 
   4  -1   2     2395.53     2369.68     39.72 o 
   5  -1   2     1964.06     1964.14     21.27 o 
   6  -1   2       75.32       81.61      1.68 o 
   7  -1   2      369.26      368.67      4.37 o 
   8  -1   2       27.88       24.10      1.64 o 
   9  -1   2      193.84      196.69      4.07 o 
  10  -1   2        8.22       10.41      2.42 o 
  11  -1   2       82.44       78.44      3.82 o 
  12  -1   2       36.49       34.88      3.52 o 
  13  -1   2        0.11        2.83      2.58 o 
  14  -1   2        0.25       -5.91      8.32 o 
 -15   0   2       10.82       14.10      5.51 o 
 -14   0   2       23.94       30.60      7.31 o 
 -13   0   2       22.92       23.49      3.48 o 
 -12   0   2       55.25       54.63      3.77 o 
 -11   0   2       19.34       23.76      2.27 o 
 -10   0   2      135.79      143.41      3.72 o 
  -9   0   2        6.87        6.14      1.28 o 
  -8   0   2      327.69      325.00      4.25 o 
  -7   0   2     2109.50     2144.93     24.73 o 
  -6   0   2       10.00       13.35      0.70 o 
  -5   0   2     1020.87     1101.98     16.59 o 
  -4   0   2      677.11      764.97     11.63 o 
  -3   0   2     6540.47     6411.14    190.06 o 
  -2   0   2       31.33       38.86      0.76 o 
  -1   0   2      857.29      933.44      8.30 o 
   0   0   2      144.08      173.80      1.96 o 
   1   0   2     3999.01     3896.43     35.92 o 
   2   0   2      337.08      336.38      3.40 o 
   3   0   2      405.13      451.61      4.63 o 
   4   0   2        0.58        0.32      0.64 o 
   5   0   2      382.29      381.85      5.22 o 
   6   0   2      143.86      136.85      2.33 o 
   7   0   2     1792.63     1754.69     18.01 o 
   8   0   2        8.76        9.20      1.84 o 
   9   0   2       84.29       86.89      5.42 o 
  10   0   2       21.20       28.61      3.27 o 
  11   0   2       19.02       16.46      3.38 o 
  12   0   2        3.23        1.84      3.98 o 
  13   0   2       18.69       15.29      4.93 o 
 -15   1   2        4.48        5.65      5.17 o 
 -14   1   2        8.24        7.11      3.56 o 
 -13   1   2       25.82       32.05      2.84 o 
 -12   1   2       74.11       72.52      2.67 o 
 -11   1   2      237.67      248.69      4.20 o 
 -10   1   2       12.02       13.64      1.41 o 
  -9   1   2      958.84      919.27     11.79 o 
  -8   1   2        5.85        4.00      0.85 o 
  -7   1   2       46.75       51.86      1.32 o 
  -6   1   2      848.44      942.48     16.45 o 
  -5   1   2     1804.21     1733.30     52.17 o 
  -4   1   2     3119.06     3088.94     92.02 o 
  -3   1   2     3685.25     3665.73    108.90 o 
  -2   1   2      693.47      748.03      7.65 o 
  -1   1   2      732.46      839.03      7.47 o 
   0   1   2     1979.27     2047.00     17.99 o 
   1   1   2       25.47       24.75      0.64 o 
   2   1   2      148.95      171.40      1.95 o 
   3   1   2     1018.43      998.45     11.04 o 
   4   1   2     1301.74     1413.43     14.70 o 
   5   1   2     1236.73     1236.62     13.73 o 
   6   1   2      296.52      288.08      4.24 o 
   7   1   2      235.41      236.04      5.59 o 
   8   1   2       60.02       50.26      3.08 o 
   9   1   2        2.51       -1.84      2.89 o 
  10   1   2       73.53       80.92      4.13 o 
  11   1   2       12.54       15.08      4.36 o 
  12   1   2       20.60       19.26      4.62 o 
  13   1   2        3.56       -1.21      4.31 o 
 -16   2   2        8.58       14.18      7.47 o 
 -15   2   2       21.47       22.65      3.95 o 
 -14   2   2       30.86       37.83      4.13 o 
 -13   2   2       87.68       86.11      3.22 o 
 -12   2   2        7.54        5.06      1.97 o 
 -11   2   2       11.81       15.19      1.53 o 
 -10   2   2        5.87        6.17      1.23 o 
  -9   2   2      284.78      266.87      3.30 o 
  -8   2   2      387.37      361.93      5.35 o 
  -7   2   2      496.39      506.30      9.11 o 
  -6   2   2      312.84      283.90      5.24 o 
  -5   2   2     1794.41     1839.32     55.36 o 
  -4   2   2     3309.56     3615.00     62.59 o 
  -3   2   2      698.77      778.36      8.45 o 
  -2   2   2     1114.14     1117.90     10.32 o 
  -1   2   2      713.39      795.72      7.79 o 
   0   2   2     1910.01     1928.96     18.67 o 
   1   2   2     2636.71     2515.00     23.28 o 
   2   2   2     1836.64     1920.43     21.29 o 
   3   2   2      140.35      169.63      2.54 o 
   4   2   2       15.36       18.73      1.27 o 
   5   2   2      513.43      527.53      6.28 o 
   6   2   2      256.72      242.35      4.60 o 
   7   2   2      501.67      470.28      9.77 o 
   8   2   2        3.85        5.64      2.89 o 
   9   2   2      167.01      165.00      6.45 o 
  10   2   2       16.40       24.09      4.61 o 
  11   2   2        0.35        3.29      4.61 o 
  12   2   2        1.10       -4.80      4.80 o 
 -16   3   2        2.24        3.51      4.11 o 
 -15   3   2       18.31       17.08      2.92 o 
 -14   3   2        6.72        2.54      2.52 o 
 -13   3   2       20.74       22.85      2.46 o 
 -12   3   2        9.39       12.63      1.84 o 
 -11   3   2      131.57      134.96      2.75 o 
 -10   3   2       70.28       72.74      1.65 o 
  -9   3   2      397.43      385.83      5.75 o 
  -8   3   2       23.03       19.40      1.35 o 
  -7   3   2       40.39       37.57      1.51 o 
  -6   3   2      110.07      136.23      2.86 o 
  -5   3   2       46.42       41.92      1.18 o 
  -4   3   2     3105.35     3145.55     31.85 o 
  -3   3   2     1854.37     1794.65     17.23 o 
  -2   3   2      454.30      484.13      4.87 o 
  -1   3   2     2026.03     2014.42     20.62 o 
   0   3   2      505.50      543.87      5.56 o 
   1   3   2      146.70      177.65      2.50 o 
   2   3   2      328.84      338.04      6.68 o 
   3   3   2      311.94      292.74      4.44 o 
   4   3   2     1015.13     1075.28     11.48 o 
   5   3   2      184.91      175.19      3.84 o 
   6   3   2       40.33       40.75      2.66 o 
   7   3   2        3.97        4.44      2.85 o 
   8   3   2        6.50       10.04      3.96 o 
   9   3   2        2.87        5.94      4.23 o 
  10   3   2       22.25       18.35      4.78 o 
  11   3   2       10.61       11.43      6.63 o 
 -16   4   2       10.70       14.88      3.17 o 
 -15   4   2        7.56        6.71      2.74 o 
 -14   4   2       48.44       50.21      2.68 o 
 -13   4   2       51.06       56.98      2.49 o 
 -12   4   2      115.41      106.41      2.69 o 
 -11   4   2        5.21        5.06      1.14 o 
 -10   4   2       32.98       29.70      1.12 o 
  -9   4   2      170.57      161.42      2.56 o 
  -8   4   2        5.57        6.30      0.84 o 
  -7   4   2      337.76      311.44      4.61 o 
  -6   4   2     1055.09      983.26     10.69 o 
  -5   4   2     4293.76     4367.51     44.09 o 
  -4   4   2      397.56      394.52      4.00 o 
  -3   4   2     4445.94     4763.87     45.49 o 
  -2   4   2      710.53      707.29      7.07 o 
  -1   4   2      462.78      464.82      5.40 o 
   0   4   2      959.94     1011.71     11.10 o 
   1   4   2     1579.53     1656.43     18.13 o 
   2   4   2      675.36      704.88      9.46 o 
   3   4   2       43.71       48.50      2.12 o 
   4   4   2       21.33       14.21      2.41 o 
   5   4   2       22.06       19.35      2.42 o 
   6   4   2      231.42      228.32     13.73 o 
   7   4   2       17.37       20.69      4.23 o 
   8   4   2        1.14        3.43      4.33 o 
   9   4   2       57.50       50.91      7.51 o 
  10   4   2        5.16       14.47      7.20 o 
 -16   5   2        4.45        4.75      2.98 o 
 -15   5   2       43.54       48.05      3.50 o 
 -14   5   2        0.40       -2.00      2.25 o 
 -13   5   2       10.48        9.42      2.03 o 
 -12   5   2       48.38       52.23      1.68 o 
 -11   5   2       32.31       30.81      1.41 o 
 -10   5   2      213.59      208.89      3.00 o 
  -9   5   2      186.52      175.16      2.56 o 
  -8   5   2      116.45      112.29      1.84 o 
  -7   5   2       91.04       97.83      1.71 o 
  -6   5   2       18.76       12.55      0.62 o 
  -5   5   2      251.17      279.90      3.01 o 
  -4   5   2      965.07      944.77      9.28 o 
  -3   5   2     1155.41     1177.40     12.16 o 
  -2   5   2     1143.03     1100.77     10.89 o 
  -1   5   2     2730.94     2769.90     29.94 o 
   0   5   2      892.98      912.85     11.02 o 
   1   5   2        4.04        1.26      1.12 o 
   2   5   2      275.78      306.23      4.87 o 
   3   5   2        2.40        4.35      2.07 o 
   4   5   2      401.40      382.51      8.62 o 
   5   5   2      179.09      183.57      5.92 o 
   6   5   2        2.55        2.40      3.90 o 
   7   5   2        1.06        7.33      6.18 o 
   8   5   2       12.01       17.83      6.93 o 
   9   5   2       17.09       21.57      7.70 o 
  10   5   2        0.61       -7.01      7.01 o 
 -16   6   2        3.30        3.73      2.97 o 
 -15   6   2        3.48       -2.61      2.61 o 
 -14   6   2       17.75       23.21      2.41 o 
 -13   6   2       67.26       72.49      2.46 o 
 -12   6   2       80.15       73.90      1.94 o 
 -11   6   2      135.99      131.54      3.09 o 
 -10   6   2       43.18       42.09      1.36 o 
  -9   6   2      242.18      231.00      3.27 o 
  -8   6   2        4.86        6.47      1.06 o 
  -7   6   2      579.60      567.67      6.46 o 
  -6   6   2      474.89      455.92      4.72 o 
  -5   6   2      430.97      454.39      5.24 o 
  -4   6   2      221.08      234.10      2.76 o 
  -3   6   2      119.99      144.87      2.07 o 
  -2   6   2      199.97      215.07      2.89 o 
  -1   6   2        9.81        7.44      1.32 o 
   0   6   2      453.33      480.19      7.87 o 
   1   6   2      894.11      922.61     15.29 o 
   2   6   2       13.03        9.75      2.56 o 
   3   6   2      372.88      381.69      8.60 o 
   4   6   2        6.66        5.42      3.04 o 
   5   6   2        0.03       -3.17      5.83 o 
   6   6   2       22.58       17.17      6.67 o 
   7   6   2        0.33        5.79      6.26 o 
   8   6   2        1.20        2.13      7.44 o 
   9   6   2        8.71       15.48      7.76 o 
 -16   7   2        6.52        7.08      2.92 o 
 -15   7   2      127.79      143.64      4.20 o 
 -14   7   2        2.45        2.70      2.00 o 
 -13   7   2        8.91        7.03      1.82 o 
 -12   7   2        0.78        0.99      1.63 o 
 -11   7   2       74.25       78.14      2.79 o 
 -10   7   2       99.85      102.14      2.43 o 
  -9   7   2      474.93      471.51      6.52 o 
  -8   7   2      373.82      352.83      5.10 o 
  -7   7   2      154.90      149.24      2.20 o 
  -6   7   2      226.15      224.39      2.92 o 
  -5   7   2       92.34       95.49      1.76 o 
  -4   7   2      137.54      133.32      2.23 o 
  -3   7   2       60.61       58.06      1.70 o 
  -2   7   2      431.99      426.09      5.34 o 
  -1   7   2     1303.07     1262.61     20.05 o 
   0   7   2       17.17       17.55      2.64 o 
   1   7   2        0.71       -1.75      2.70 o 
   2   7   2       96.15       88.10      7.18 o 
   3   7   2       41.41       41.69      4.53 o 
   4   7   2       84.62       86.21      5.45 o 
   5   7   2       20.58       20.84      6.43 o 
   6   7   2        0.81        7.83      7.36 o 
   7   7   2        2.52       -7.36      7.36 o 
   8   7   2        2.90       10.35      8.11 o 
 -16   8   2        0.20       -1.37      4.25 o 
 -15   8   2        0.11        2.38      2.30 o 
 -14   8   2        2.14       -1.78      2.29 o 
 -13   8   2       82.67       87.59      2.79 o 
 -12   8   2       40.12       40.59      2.19 o 
 -11   8   2      157.04      155.64      3.55 o 
 -10   8   2      103.00      105.24      2.69 o 
  -9   8   2      135.49      134.34      2.90 o 
  -8   8   2      339.33      318.97      3.85 o 
  -7   8   2       97.08       91.42      1.94 o 
  -6   8   2      448.85      464.69      5.62 o 
  -5   8   2       70.07       63.21      1.79 o 
  -4   8   2       38.65       38.83      1.54 o 
  -3   8   2       19.72       15.82      1.66 o 
  -2   8   2        8.25       11.80      2.58 o 
  -1   8   2        2.00        2.11      2.55 o 
   0   8   2       92.52       92.72      4.31 o 
   1   8   2       80.86       86.58      5.03 o 
   2   8   2       60.14       53.99      4.93 o 
   3   8   2       74.72       76.99      5.52 o 
   4   8   2       58.80       56.73      7.60 o 
   5   8   2        7.30       12.93      7.19 o 
   6   8   2        2.05       -7.94      7.94 o 
   7   8   2        0.08        9.01      7.62 o 
 -16   9   2        0.45        3.32      3.17 o 
 -15   9   2       27.30       35.58      2.92 o 
 -14   9   2        8.95       11.87      2.53 o 
 -13   9   2        5.49        6.57      2.25 o 
 -12   9   2       32.38       33.53      2.37 o 
 -11   9   2       34.82       38.88      2.30 o 
 -10   9   2       24.41       24.04      1.89 o 
  -9   9   2      217.18      209.22      4.08 o 
  -8   9   2      236.98      229.58      3.40 o 
  -7   9   2       57.04       57.63      1.93 o 
  -6   9   2      251.09      232.94      3.76 o 
  -5   9   2       58.45       49.07      2.09 o 
  -4   9   2        0.30       -2.16      2.16 o 
  -3   9   2       20.14       20.24      2.08 o 
  -2   9   2        2.55       -1.48      2.79 o 
  -1   9   2      129.07      126.26      4.79 o 
   0   9   2        3.56        2.36      3.99 o 
   1   9   2       43.36       38.76      4.71 o 
   2   9   2       14.84       13.34      5.00 o 
   3   9   2        4.57        3.66      4.94 o 
   4   9   2       35.97       40.51      8.07 o 
   5   9   2        0.61        8.48      7.91 o 
   6   9   2        1.84       -8.66      8.66 o 
 -16  10   2        0.12       -1.74      4.15 o 
 -15  10   2        4.15        4.80      2.84 o 
 -14  10   2       15.20       14.72      2.75 o 
 -13  10   2        7.01        8.52      2.52 o 
 -12  10   2       50.97       53.89      2.48 o 
 -11  10   2       76.34       79.59      2.65 o 
 -10  10   2       38.85       36.19      2.20 o 
  -9  10   2        3.29        3.12      1.64 o 
  -8  10   2       42.92       45.57      2.15 o 
  -7  10   2        3.40        5.10      1.90 o 
  -6  10   2      249.98      240.98      5.48 o 
  -5  10   2       33.78       35.18      2.77 o 
  -4  10   2       34.35       31.84      3.43 o 
  -3  10   2       35.05       36.18      4.19 o 
  -2  10   2        9.36        7.17      3.85 o 
  -1  10   2       35.27       39.75      6.42 o 
   0  10   2        0.11       -1.46      6.71 o 
   1  10   2        8.67       12.09      5.69 o 
   2  10   2       27.07       33.08      5.96 o 
   3  10   2       36.26       37.91      8.29 o 
   4  10   2        2.17       -0.42      8.05 o 
   5  10   2        2.21       12.16      8.55 o 
 -15  11   2        8.16        6.51      3.18 o 
 -14  11   2        0.33       -0.70      2.95 o 
 -13  11   2        0.23        1.10      2.83 o 
 -12  11   2        1.53       -0.96      2.53 o 
 -11  11   2        2.10        3.35      2.61 o 
 -10  11   2       18.23       17.94      2.58 o 
  -9  11   2       25.21       28.42      3.03 o 
  -8  11   2      113.88      115.50      3.94 o 
  -7  11   2        8.27       15.25      3.95 o 
  -6  11   2      117.32      111.56      3.93 o 
  -5  11   2       13.68       12.31      6.38 o 
  -4  11   2        8.34       14.01      3.92 o 
  -3  11   2        4.50        7.09      7.97 o 
  -2  11   2        1.07       -1.73      5.26 o 
  -1  11   2       36.85       47.58      7.52 o 
   0  11   2        8.52        0.61      5.28 o 
   1  11   2       16.97       20.27      6.04 o 
   2  11   2        2.81       -4.34      5.88 o 
   3  11   2        2.23        1.63      9.19 o 
   4  11   2        2.74       -1.09      8.79 o 
 -15  12   2        2.15        0.64      5.76 o 
 -14  12   2        0.29       -4.26      4.26 o 
 -13  12   2        1.42       -1.21      4.47 o 
 -12  12   2        0.28       -0.26      4.76 o 
 -11  12   2        0.71        2.94      3.98 o 
 -10  12   2        0.92       -0.12      2.52 o 
  -9  12   2       28.41       33.51      3.37 o 
  -8  12   2        0.12        0.86      2.93 o 
  -7  12   2        6.72        8.86      3.63 o 
  -6  12   2       60.47       59.35      4.25 o 
  -5  12   2        5.68        8.85      3.71 o 
  -4  12   2        5.06        6.09      4.38 o 
  -3  12   2       22.29       19.40      4.79 o 
  -2  12   2        6.50        6.19      7.75 o 
  -1  12   2        7.49       -2.80      7.41 o 
   0  12   2        9.12        6.18      8.80 o 
   1  12   2       19.32       23.61      8.99 o 
   2  12   2        0.21       -8.77      8.77 o 
 -14  13   2        1.59       -3.54      6.14 o 
 -13  13   2        0.43        1.99      6.73 o 
 -12  13   2        6.81       -1.93      4.60 o 
 -11  13   2        8.63       10.77      4.59 o 
 -10  13   2        0.99        1.13      3.25 o 
  -9  13   2        2.23        0.64      4.85 o 
  -8  13   2        4.04        9.77      6.67 o 
  -7  13   2       48.89       51.96      4.54 o 
  -6  13   2        9.97        9.25      6.21 o 
  -5  13   2        0.78       -2.90      8.29 o 
  -4  13   2        0.12       -4.99      4.99 o 
  -3  13   2       18.20       11.95      8.24 o 
  -2  13   2       25.05       38.84      8.61 o 
  -1  13   2        0.89       -6.82      8.15 o 
   0  13   2        2.32        8.19      8.93 o 
 -12  14   2        7.18        4.70      4.80 o 
 -11  14   2        1.53       -6.07      6.07 o 
 -10  14   2        2.89        4.61      3.77 o 
  -9  14   2       16.39       16.31      4.35 o 
  -8  14   2        0.44       -0.85      7.08 o 
  -7  14   2        1.65       -2.17      6.31 o 
  -6  14   2        0.06        1.48      8.32 o 
  -5  14   2       10.16        7.44      7.92 o 
  -4  14   2        0.35       -8.31      8.31 o 
  -3  14   2       20.85       16.48      9.38 o 
  -2  14   2        0.14       -7.75      9.28 o 
 -10  15   2        1.20        8.66      9.30 o 
  -9  15   2        0.13        1.02      9.38 o 
  -8  15   2        0.49       -8.10      8.10 o 
  -7  15   2        9.70       23.03      8.90 o 
   1 -16   3        0.81       10.00      8.87 o 
   2 -16   3        2.28       -4.95      9.28 o 
   3 -16   3       10.81       16.42      9.35 o 
   4 -16   3        0.09        3.04      8.67 o 
   5 -16   3       20.03       23.60      6.35 o 
   6 -16   3        5.56        5.43      6.10 o 
   7 -16   3        0.30       -0.20      5.81 o 
   8 -16   3        0.07       -5.92      5.92 o 
   9 -16   3        1.72        7.60      6.04 o 
  10 -16   3        9.77        8.63     10.39 o 
  -1 -15   3        0.23        2.64      9.01 o 
   0 -15   3        8.68        9.81      8.77 o 
   1 -15   3        4.15       -8.00      8.00 o 
   2 -15   3       22.40       14.60      8.19 o 
   3 -15   3        0.86       -7.36      7.36 o 
   4 -15   3        3.86       -7.83      7.83 o 
   5 -15   3       32.15       32.15      8.34 o 
   6 -15   3        4.31        1.64      5.41 o 
   7 -15   3       60.53       61.69     11.57 o 
   8 -15   3        5.68        8.45      5.38 o 
   9 -15   3        0.25       -0.23      4.98 o 
  10 -15   3        5.63        5.54      5.07 o 
  11 -15   3        0.29       -2.73      4.27 o 
  12 -15   3       14.18       13.49      5.38 o 
  -3 -14   3        0.31       -4.35      8.72 o 
  -2 -14   3        2.12        5.67      9.19 o 
  -1 -14   3        2.87        3.34      8.10 o 
   0 -14   3       12.44       17.23      6.19 o 
   1 -14   3        3.48        5.48      5.77 o 
   2 -14   3       12.56        5.63      7.81 o 
   3 -14   3       32.27       34.28      7.33 o 
   4 -14   3        3.96       10.19      6.50 o 
   5 -14   3       21.56       25.01      7.31 o 
   6 -14   3        8.76       10.32      5.94 o 
   7 -14   3       27.90       29.80      5.04 o 
   8 -14   3        0.14       -3.87      3.87 o 
   9 -14   3       19.93       18.53      4.26 o 
  10 -14   3       24.07       24.79      4.31 o 
  11 -14   3        1.35        0.49      4.05 o 
  12 -14   3        2.45        7.21      3.64 o 
  13 -14   3        0.66       -6.43      6.43 o 
  -4 -13   3        3.45       -8.02      8.72 o 
  -3 -13   3        0.02        6.98      7.95 o 
  -2 -13   3        2.31       13.70      7.67 o 
  -1 -13   3        3.87        3.81      5.16 o 
   0 -13   3       36.85       49.90     14.08 o 
   1 -13   3       12.59        8.85      4.72 o 
   2 -13   3       82.13       84.84      5.81 o 
   3 -13   3       23.16       26.29      6.51 o 
   4 -13   3        0.84        1.47      5.71 o 
   5 -13   3       24.47       24.69      6.48 o 
   6 -13   3       44.24       53.88      4.82 o 
   7 -13   3      109.95      112.80      6.95 o 
   8 -13   3        2.35        3.42      3.74 o 
   9 -13   3        6.57        3.61      4.24 o 
  10 -13   3        3.33       -3.64      3.64 o 
  11 -13   3        2.92        8.22      3.81 o 
  12 -13   3       25.17       28.34      3.49 o 
  13 -13   3        1.70       -4.39      6.30 o 
  14 -13   3        8.30       -2.22      6.29 o 
  -5 -12   3        0.38       -6.07      8.19 o 
  -4 -12   3       25.94       25.69      8.42 o 
  -3 -12   3        5.56        4.22      7.12 o 
  -2 -12   3       39.32       33.00      8.02 o 
  -1 -12   3       22.02       16.75      5.18 o 
   0 -12   3        9.46       15.48      4.83 o 
   1 -12   3        3.27        1.22      4.07 o 
   2 -12   3       62.20       63.65      5.58 o 
   3 -12   3       23.25       18.20      3.77 o 
   4 -12   3       65.10       73.03     12.67 o 
   5 -12   3       12.95       12.46      4.07 o 
   6 -12   3       47.85       57.15      4.63 o 
   7 -12   3      140.75      136.12      5.38 o 
   8 -12   3        6.25        4.16      3.39 o 
   9 -12   3       23.84       24.35      3.58 o 
  10 -12   3        6.82        9.45      3.35 o 
  11 -12   3       29.99       37.37      3.74 o 
  12 -12   3        3.12       -1.36      2.92 o 
  13 -12   3        3.46        4.02      5.95 o 
  14 -12   3        0.24        4.72      6.34 o 
  -7 -11   3       13.03        7.19      8.18 o 
  -6 -11   3        3.74       -2.19      7.73 o 
  -5 -11   3        6.50        5.89      7.67 o 
  -4 -11   3        1.24        1.60      6.47 o 
  -3 -11   3        1.06       -0.91      5.97 o 
  -2 -11   3        7.77        5.72      5.59 o 
  -1 -11   3      154.99      140.42      6.71 o 
   0 -11   3       43.99       48.80      4.56 o 
   1 -11   3      289.88      287.98      8.87 o 
   2 -11   3       94.08      100.50      4.22 o 
   3 -11   3       18.74       21.10      4.82 o 
   4 -11   3       11.81       11.92      2.80 o 
   5 -11   3        1.71       -0.36      3.99 o 
   6 -11   3      178.94      168.39      9.05 o 
   7 -11   3        9.02        6.56      3.01 o 
   8 -11   3       16.20       18.89      3.05 o 
   9 -11   3      160.50      159.37      5.90 o 
  10 -11   3        3.74        7.69      3.22 o 
  11 -11   3        2.49        4.38      3.05 o 
  12 -11   3        0.16       -1.82      2.46 o 
  13 -11   3        0.58       -4.21      4.21 o 
  14 -11   3        2.04        9.17      4.76 o 
  15 -11   3        2.43       14.58      8.88 o 
  -8 -10   3       16.05       25.56      8.45 o 
  -7 -10   3        3.44        6.58      7.09 o 
  -6 -10   3       12.01       11.28      7.04 o 
  -5 -10   3        0.48        0.46      5.84 o 
  -4 -10   3       33.41       29.21      6.29 o 
  -3 -10   3      214.88      204.41     12.37 o 
  -2 -10   3       17.21       20.16      3.88 o 
  -1 -10   3       14.69       12.53      3.63 o 
   0 -10   3       65.81       67.37      4.20 o 
   1 -10   3       83.42       72.67      3.55 o 
   2 -10   3      282.27      258.99      6.39 o 
   3 -10   3       52.70       58.59      3.26 o 
   4 -10   3      125.97      127.01      3.78 o 
   5 -10   3      369.30      370.75      6.97 o 
   6 -10   3       36.84       33.89      2.30 o 
   7 -10   3        3.55        4.34      1.96 o 
   8 -10   3      268.77      272.80      5.16 o 
   9 -10   3      133.57      126.36      3.59 o 
  10 -10   3       59.55       65.65      3.68 o 
  11 -10   3       69.89       71.61      3.25 o 
  12 -10   3       11.08       10.09      3.47 o 
  13 -10   3       44.56       50.38      4.56 o 
  14 -10   3        0.13       -2.25      4.46 o 
  15 -10   3        1.39        7.17      4.91 o 
  -9  -9   3        2.08        0.70      7.38 o 
  -8  -9   3        1.67        2.05      6.80 o 
  -7  -9   3       26.45       29.27      7.01 o 
  -6  -9   3       25.19       27.52      5.20 o 
  -5  -9   3       32.17       30.04      4.29 o 
  -4  -9   3       57.69       48.10      4.52 o 
  -3  -9   3        3.55        2.61      2.69 o 
  -2  -9   3        0.57        1.08      2.75 o 
  -1  -9   3      250.35      260.50      6.41 o 
   0  -9   3      128.01      127.30      3.78 o 
   1  -9   3      261.99      263.69      4.84 o 
   2  -9   3      325.80      325.03      5.54 o 
   3  -9   3      103.57       92.44      2.26 o 
   4  -9   3       60.02       64.67      2.47 o 
   5  -9   3      267.19      275.43      4.39 o 
   6  -9   3      222.65      225.48      5.30 o 
   7  -9   3       96.11       95.04      2.55 o 
   8  -9   3      195.67      193.08      3.80 o 
   9  -9   3       90.78       96.09      2.73 o 
  10  -9   3       11.87       13.94      1.97 o 
  11  -9   3        7.61       14.62      2.17 o 
  12  -9   3        1.93        0.37      2.61 o 
  13  -9   3        5.03       10.98      4.09 o 
  14  -9   3        0.79       -2.20      4.41 o 
  15  -9   3        6.93       19.38     11.84 o 
 -10  -8   3        3.65        1.60      6.83 o 
  -9  -8   3       37.02       37.26      7.35 o 
  -8  -8   3       64.31       66.51      5.40 o 
  -7  -8   3        0.52       -1.57      4.22 o 
  -6  -8   3        4.86       12.02      4.03 o 
  -5  -8   3        0.53       -3.75      3.75 o 
  -4  -8   3       97.47      106.78      3.56 o 
  -3  -8   3      674.49      655.12     12.13 o 
  -2  -8   3       53.38       58.02      2.51 o 
  -1  -8   3      941.33      968.44     12.77 o 
   0  -8   3       18.96       19.38      1.71 o 
   1  -8   3      128.67      125.35      2.47 o 
   2  -8   3       12.95       16.89      1.35 o 
   3  -8   3      190.39      190.33      2.70 o 
   4  -8   3      170.71      170.44      2.52 o 
   5  -8   3      302.91      315.19      4.16 o 
   6  -8   3      137.41      134.19      2.28 o 
   7  -8   3      618.62      596.83      8.21 o 
   8  -8   3      338.82      343.14      4.84 o 
   9  -8   3       68.34       55.77      2.80 o 
  10  -8   3       71.78       67.61      2.35 o 
  11  -8   3      117.52      111.98      3.25 o 
  12  -8   3       25.13       20.55      2.29 o 
  13  -8   3      117.89      116.98      5.28 o 
  14  -8   3        0.35        3.96      5.23 o 
  15  -8   3        0.66        3.45      4.90 o 
 -11  -7   3        0.30       -4.61      4.61 o 
 -10  -7   3        8.65        6.68     10.65 o 
  -9  -7   3        7.16        9.60      4.33 o 
  -8  -7   3       17.75       10.19      4.30 o 
  -7  -7   3       59.10       60.91      3.63 o 
  -6  -7   3      137.62      141.95      4.73 o 
  -5  -7   3      193.31      189.74      5.32 o 
  -4  -7   3      147.34      140.67      5.07 o 
  -3  -7   3       62.81       53.69      1.88 o 
  -2  -7   3      161.68      155.48      4.14 o 
  -1  -7   3      402.08      391.62      5.65 o 
   0  -7   3      284.09      276.71      4.27 o 
   1  -7   3      381.02      375.31      4.58 o 
   2  -7   3     2066.42     2080.73     26.20 o 
   3  -7   3       44.45       49.30      1.32 o 
   4  -7   3      479.78      534.36      5.89 o 
   5  -7   3       70.26       72.59      1.76 o 
   6  -7   3       57.05       61.49      1.84 o 
   7  -7   3       64.60       60.42      1.66 o 
   8  -7   3      558.65      521.37      6.22 o 
   9  -7   3       97.65      112.26      3.41 o 
  10  -7   3      156.13      148.07      3.32 o 
  11  -7   3        5.08        4.40      3.08 o 
  12  -7   3        0.09       -2.16      2.16 o 
  13  -7   3      102.05       96.60      7.82 o 
  14  -7   3        3.82       -2.56      5.88 o 
  15  -7   3       24.20       33.93      8.07 o 
 -12  -6   3        0.75       -1.86      3.45 o 
 -11  -6   3        0.52       -2.91      4.22 o 
 -10  -6   3       33.10       36.24      3.75 o 
  -9  -6   3       59.12       65.95      3.92 o 
  -8  -6   3      105.06      105.62      4.21 o 
  -7  -6   3        2.76        7.51      2.63 o 
  -6  -6   3       77.22       78.17      2.50 o 
  -5  -6   3       79.97       83.57      2.03 o 
  -4  -6   3        6.31        4.94      1.12 o 
  -3  -6   3      577.04      606.18      6.34 o 
  -2  -6   3       17.18       20.57      1.04 o 
  -1  -6   3     4227.59     4228.74     45.85 o 
   0  -6   3        7.36        6.81      0.77 o 
   1  -6   3       94.53       93.75      1.68 o 
   2  -6   3      584.77      589.76      6.01 o 
   3  -6   3      119.59      120.18      1.72 o 
   4  -6   3      653.44      712.02      7.19 o 
   5  -6   3      313.44      319.95      4.41 o 
   6  -6   3      442.69      447.59      4.76 o 
   7  -6   3     1039.35     1030.80     10.27 o 
   8  -6   3       16.91       16.42      1.31 o 
   9  -6   3        0.32       -0.62      1.56 o 
  10  -6   3       25.62       18.55      1.90 o 
  11  -6   3       90.46       89.50      3.26 o 
  12  -6   3       40.65       41.56      2.72 o 
  13  -6   3        5.47        4.44      4.08 o 
  14  -6   3        2.35        4.04     10.94 o 
  15  -6   3        2.20       -1.48      5.88 o 
 -13  -5   3        2.20        5.12      8.51 o 
 -12  -5   3        6.15        3.76      7.23 o 
 -11  -5   3        2.20        0.95      3.33 o 
 -10  -5   3       39.01       40.26      5.19 o 
  -9  -5   3        6.24       15.61      2.94 o 
  -8  -5   3       20.71       20.32      2.32 o 
  -7  -5   3       94.87       92.55      3.27 o 
  -6  -5   3      409.04      401.74      6.36 o 
  -5  -5   3      190.31      172.33      4.84 o 
  -4  -5   3      739.68      717.38     12.68 o 
  -3  -5   3     1511.35     1489.00     14.62 o 
  -2  -5   3     1243.75     1377.33     13.52 o 
  -1  -5   3     1171.84     1245.96     13.66 o 
   0  -5   3      191.14      191.34      2.25 o 
   1  -5   3     2483.85     2553.21     26.08 o 
   2  -5   3     2910.74     3003.75     27.39 o 
   3  -5   3      887.73      884.83      8.78 o 
   4  -5   3      328.22      323.40      3.49 o 
   5  -5   3      814.11      825.60      8.69 o 
   6  -5   3       81.94       69.39      1.42 o 
   7  -5   3       35.14       38.45      1.15 o 
   8  -5   3      389.96      348.93      4.77 o 
   9  -5   3      133.40      124.96      2.97 o 
  10  -5   3      236.17      231.78      4.61 o 
  11  -5   3       24.28       36.42      2.45 o 
  12  -5   3        6.06        4.54      2.46 o 
  13  -5   3        3.63       10.84      5.01 o 
  14  -5   3        5.61       -1.80     10.61 o 
  15  -5   3        2.17       25.65      9.20 o 
 -13  -4   3        7.62        7.20      5.39 o 
 -12  -4   3        2.63        4.31      4.87 o 
 -11  -4   3        6.43        8.40      2.44 o 
 -10  -4   3       42.09       35.17      2.54 o 
  -9  -4   3      114.43      116.13      3.54 o 
  -8  -4   3       78.00       90.41      4.89 o 
  -7  -4   3       52.65       60.19      1.82 o 
  -6  -4   3       17.31       20.93      1.15 o 
  -5  -4   3      301.72      334.05      4.51 o 
  -4  -4   3       87.10      101.55      2.47 o 
  -3  -4   3      178.69      190.18      2.39 o 
  -2  -4   3      462.57      449.46      4.61 o 
  -1  -4   3     7067.41     6754.87     72.36 o 
   0  -4   3     2893.19     2856.44     26.20 o 
   1  -4   3      572.54      594.18      5.21 o 
   2  -4   3      161.10      157.07      1.69 o 
   3  -4   3     1052.25     1122.35     11.01 o 
   4  -4   3     2091.49     2165.08     20.98 o 
   5  -4   3     2078.84     2275.38     22.07 o 
   6  -4   3      339.39      353.64      4.09 o 
   7  -4   3      721.35      751.34      8.06 o 
   8  -4   3      155.11      168.94      2.96 o 
   9  -4   3       15.55       19.64      1.77 o 
  10  -4   3       15.96        9.83      2.22 o 
  11  -4   3       19.21       16.45      2.56 o 
  12  -4   3        0.89        2.29      3.84 o 
  13  -4   3       15.41       17.09      5.39 o 
  14  -4   3        6.08       10.28      5.89 o 
 -14  -3   3        0.39        3.63      5.51 o 
 -13  -3   3       10.12       17.71      5.23 o 
 -12  -3   3        4.27        7.84      4.61 o 
 -11  -3   3      104.04      103.21      5.72 o 
 -10  -3   3      164.02      160.61      3.10 o 
  -9  -3   3        4.05        2.68      1.39 o 
  -8  -3   3        1.38        2.88      1.54 o 
  -7  -3   3        2.31        2.52      1.24 o 
  -6  -3   3      363.29      378.19      4.67 o 
  -5  -3   3      785.80      822.97      9.11 o 
  -4  -3   3      631.07      644.16      7.17 o 
  -3  -3   3     3667.29     3809.30     40.81 o 
  -2  -3   3     2134.99     2207.80     23.96 o 
  -1  -3   3     1211.37     1348.42     13.84 o 
   0  -3   3       99.35       95.82      1.02 o 
   1  -3   3     2585.44     2728.37     23.08 o 
   2  -3   3     2338.28     2401.52     21.11 o 
   3  -3   3     1725.83     1730.08     16.09 o 
   4  -3   3       24.27       46.14      1.30 o 
   5  -3   3      335.85      323.57      3.98 o 
   6  -3   3       28.60       25.73      1.23 o 
   7  -3   3        3.29        2.68      1.04 o 
   8  -3   3      302.77      293.36      4.57 o 
   9  -3   3      118.53      105.02      2.72 o 
  10  -3   3       20.17       23.41      2.22 o 
  11  -3   3      147.07      149.87      4.85 o 
  12  -3   3        4.48       -0.50      3.11 o 
  13  -3   3        4.16        2.66      2.88 o 
  14  -3   3        1.99        2.43      8.37 o 
 -14  -2   3        5.54       10.39      5.35 o 
 -13  -2   3        7.65       -1.24      4.46 o 
 -12  -2   3       16.18       10.31      3.19 o 
 -11  -2   3        1.94        1.80      2.43 o 
 -10  -2   3       65.01       63.29      2.64 o 
  -9  -2   3      356.49      359.58      5.81 o 
  -8  -2   3       18.75       19.55      1.00 o 
  -7  -2   3      946.56      959.08     10.56 o 
  -6  -2   3       65.89       55.89      1.46 o 
  -5  -2   3     1898.90     1880.86     20.27 o 
  -4  -2   3       19.50       25.71      0.65 o 
  -3  -2   3      326.09      297.28      3.37 o 
  -2  -2   3      139.34      143.90      1.66 o 
  -1  -2   3    17776.44    15419.28    156.28 o 
   0  -2   3    12878.82    11549.26    105.69 o 
   1  -2   3      704.10      712.77      5.95 o 
   2  -2   3        5.89       11.24      0.93 o 
   3  -2   3      515.41      630.12      6.31 o 
   4  -2   3     1121.13     1150.46     11.31 o 
   5  -2   3      345.32      340.42      3.93 o 
   6  -2   3      336.03      343.09      4.31 o 
   7  -2   3      371.66      386.13      4.59 o 
   8  -2   3      200.94      194.17      3.61 o 
   9  -2   3        0.69       -0.86      1.89 o 
  10  -2   3       89.65       93.37      3.29 o 
  11  -2   3       13.78       11.34      3.32 o 
  12  -2   3       10.30        9.59      4.60 o 
  13  -2   3       19.08       13.78      4.08 o 
  14  -2   3        1.55        1.81      8.21 o 
 -15  -1   3        1.66        0.39      5.43 o 
 -14  -1   3        0.13       -4.19      4.76 o 
 -13  -1   3        3.30        4.17      3.17 o 
 -12  -1   3       31.62       34.52      2.78 o 
 -11  -1   3      395.15      387.35      7.12 o 
 -10  -1   3      118.41      118.37      3.02 o 
  -9  -1   3      167.79      162.84      3.17 o 
  -8  -1   3      109.33      106.70      2.35 o 
  -7  -1   3       77.25       88.08      2.07 o 
  -6  -1   3      621.59      616.24      7.30 o 
  -5  -1   3     1661.88     1702.15     21.23 o 
  -4  -1   3      500.14      517.71      7.93 o 
  -3  -1   3      820.53      826.08      9.61 o 
  -2  -1   3     2461.49     2605.75     27.96 o 
  -1  -1   3      896.83      951.86      9.26 o 
   0  -1   3      124.72      151.25      1.48 o 
   1  -1   3     3185.69     3357.08     28.29 o 
   2  -1   3     2795.55     2842.60     26.09 o 
   3  -1   3      337.48      307.33      3.47 o 
   4  -1   3       62.06       56.27      1.05 o 
   5  -1   3      390.34      388.78      3.88 o 
   6  -1   3        6.01        7.30      1.14 o 
   7  -1   3       67.47       58.25      1.77 o 
   8  -1   3      156.99      143.14      3.45 o 
   9  -1   3       29.48       28.66      2.98 o 
  10  -1   3      118.98      120.33      4.67 o 
  11  -1   3       41.77       34.71      3.67 o 
  12  -1   3       26.39       33.22      4.59 o 
  13  -1   3        0.60        0.49      7.79 o 
 -15   0   3        1.12        0.27      5.09 o 
 -14   0   3       16.09       19.20      3.66 o 
 -13   0   3       29.39       27.39      2.75 o 
 -12   0   3       47.27       44.32      2.55 o 
 -11   0   3       19.09       19.44      1.82 o 
 -10   0   3       25.29       30.54      1.54 o 
  -9   0   3      348.34      352.88      4.96 o 
  -8   0   3      196.31      182.52      2.78 o 
  -7   0   3     1220.87     1211.81     16.73 o 
  -6   0   3     3847.22     3702.08     63.53 o 
  -5   0   3       99.36      123.96      5.19 o 
  -4   0   3      202.84      250.79     12.22 o 
  -3   0   3      102.85      103.72      2.08 o 
  -2   0   3      603.59      594.47      6.09 o 
  -1   0   3    12178.89    10895.36    127.26 o 
   0   0   3     1466.93     1527.90     13.50 o 
   1   0   3      781.77      759.23      6.60 o 
   2   0   3     1488.64     1595.96     15.54 o 
   3   0   3      202.00      273.16      3.20 o 
   4   0   3      260.10      305.38      3.43 o 
   5   0   3       51.21       53.76      1.28 o 
   6   0   3       66.89       61.08      1.78 o 
   7   0   3      143.52      142.00      3.93 o 
   8   0   3        3.90       -0.96      2.62 o 
   9   0   3       17.74       20.82      3.21 o 
  10   0   3       16.81       15.13      3.46 o 
  11   0   3        0.40        6.91      4.40 o 
  12   0   3       12.81       -1.46      4.79 o 
  13   0   3        1.84       -5.00      5.67 o 
 -16   1   3        6.05       15.40      7.46 o 
 -15   1   3        1.20       -0.03      3.50 o 
 -14   1   3        4.32        7.70      2.75 o 
 -13   1   3       16.93       17.70      2.44 o 
 -12   1   3       16.58       23.25      2.65 o 
 -11   1   3      865.28      840.18     11.02 o 
 -10   1   3      132.14      130.53      2.52 o 
  -9   1   3      450.02      422.92      6.26 o 
  -8   1   3      158.05      164.21      3.59 o 
  -7   1   3       90.10       78.24      2.33 o 
  -6   1   3     2353.02     2277.47     68.50 o 
  -5   1   3       59.82       90.63      4.59 o 
  -4   1   3     2622.44     2655.18     79.27 o 
  -3   1   3     3721.10     3661.69     64.29 o 
  -2   1   3     1589.48     1593.20     15.37 o 
  -1   1   3     2174.85     2163.15     20.85 o 
   0   1   3      597.44      657.86      6.19 o 
   1   1   3     1056.01     1051.68     10.99 o 
   2   1   3     1450.71     1623.94     17.81 o 
   3   1   3       20.17       24.52      1.10 o 
   4   1   3     2236.90     2270.90     23.43 o 
   5   1   3      546.02      540.04      6.49 o 
   6   1   3       34.36       38.47      2.08 o 
   7   1   3       31.52       32.27      3.50 o 
   8   1   3       20.72       14.15      3.03 o 
   9   1   3        4.33        8.36      3.89 o 
  10   1   3       44.92       49.55      5.01 o 
  11   1   3       19.16        9.29      8.41 o 
  12   1   3        1.85        1.95      6.40 o 
 -16   2   3        5.09       12.87      4.08 o 
 -15   2   3        0.36       -0.93      2.99 o 
 -14   2   3       16.06       22.25      3.13 o 
 -13   2   3       24.85       26.27      2.25 o 
 -12   2   3      163.22      161.27      3.20 o 
 -11   2   3       14.14       12.56      2.07 o 
 -10   2   3        2.09        1.47      0.83 o 
  -9   2   3      113.50      113.12      2.95 o 
  -8   2   3     1192.76     1145.46     20.03 o 
  -7   2   3      965.27      956.95     29.86 o 
  -6   2   3      362.60      332.95     11.41 o 
  -5   2   3      149.83      143.26      5.97 o 
  -4   2   3       43.74       62.06      1.38 o 
  -3   2   3      438.81      468.04      4.63 o 
  -2   2   3      813.29      851.60      8.80 o 
  -1   2   3      478.75      441.76      4.50 o 
   0   2   3     2191.27     2159.12     19.87 o 
   1   2   3       98.34       64.20      1.62 o 
   2   2   3     2530.56     2586.10     32.47 o 
   3   2   3      132.18      121.72      2.90 o 
   4   2   3      102.56      117.61      2.55 o 
   5   2   3       67.72       56.31      3.15 o 
   6   2   3        2.74        3.73      2.20 o 
   7   2   3      262.06      260.95      7.33 o 
   8   2   3        4.63        5.37      3.98 o 
   9   2   3       59.77       57.77      5.26 o 
  10   2   3        0.28       -2.76      6.39 o 
  11   2   3        2.59        5.35      7.06 o 
 -16   3   3       22.41       21.23      3.32 o 
 -15   3   3        4.12        4.37      2.63 o 
 -14   3   3        9.36        1.98      2.21 o 
 -13   3   3        2.28        2.38      1.70 o 
 -12   3   3       70.26       71.63      1.99 o 
 -11   3   3      380.61      368.99      5.02 o 
 -10   3   3      186.73      181.41      3.54 o 
  -9   3   3      494.62      475.27     13.20 o 
  -8   3   3      277.87      279.72      5.40 o 
  -7   3   3       13.41       15.59      1.03 o 
  -6   3   3       73.37       79.56      1.98 o 
  -5   3   3       46.02       28.75      1.05 o 
  -4   3   3      293.59      284.42      2.92 o 
  -3   3   3     1026.32      994.04      9.68 o 
  -2   3   3      269.00      252.60      2.91 o 
  -1   3   3      277.02      270.10      2.98 o 
   0   3   3      252.82      251.08      2.74 o 
   1   3   3      372.21      394.00      5.13 o 
   2   3   3      504.70      544.06      7.51 o 
   3   3   3      313.34      303.14      4.78 o 
   4   3   3      617.96      641.35      9.68 o 
   5   3   3      425.27      419.33      7.87 o 
   6   3   3      123.69      128.44      5.96 o 
   7   3   3       10.70        8.33      3.86 o 
   8   3   3        3.31        1.07      4.46 o 
   9   3   3       15.39       19.59      6.45 o 
  10   3   3        0.40       -4.11      7.04 o 
 -16   4   3       34.84       46.50      3.14 o 
 -15   4   3        4.72        4.02      2.54 o 
 -14   4   3       36.73       40.71      2.43 o 
 -13   4   3      121.22      117.09      2.85 o 
 -12   4   3       67.10       67.71      1.72 o 
 -11   4   3       83.46       71.48      2.05 o 
 -10   4   3        1.40        1.06      1.21 o 
  -9   4   3      312.73      283.38      5.62 o 
  -8   4   3      294.68      280.24      5.50 o 
  -7   4   3      898.57      904.59     14.20 o 
  -6   4   3      574.48      516.10      6.17 o 
  -5   4   3     1709.38     1755.06     16.89 o 
  -4   4   3      100.09       83.76      1.30 o 
  -3   4   3      397.00      449.85      4.63 o 
  -2   4   3      137.41      152.41      1.99 o 
  -1   4   3       12.24        8.50      0.77 o 
   0   4   3      342.58      303.76      3.64 o 
   1   4   3      691.09      669.62      9.03 o 
   2   4   3      583.85      601.23      8.32 o 
   3   4   3      407.69      408.87      6.83 o 
   4   4   3        9.82       16.91      2.81 o 
   5   4   3        0.43       -1.43      2.71 o 
   6   4   3       16.18       19.26      4.04 o 
   7   4   3      164.08      160.78      7.41 o 
   8   4   3       41.58       45.29      7.35 o 
   9   4   3        2.86        7.12      7.03 o 
  10   4   3        4.15        8.55      7.86 o 
 -16   5   3        0.41       -1.06      3.01 o 
 -15   5   3       15.28       12.44      2.50 o 
 -14   5   3        0.86        0.79      2.08 o 
 -13   5   3       15.38       10.94      1.45 o 
 -12   5   3       47.98       50.76      1.49 o 
 -11   5   3       52.94       49.80      1.36 o 
 -10   5   3       34.39       36.69      1.22 o 
  -9   5   3      123.51      125.21      2.18 o 
  -8   5   3     1160.62     1105.97     14.02 o 
  -7   5   3       84.04       92.60      1.81 o 
  -6   5   3      584.34      616.51      6.14 o 
  -5   5   3      102.24       95.59      1.49 o 
  -4   5   3      531.79      521.91      5.35 o 
  -3   5   3      427.98      427.37      5.08 o 
  -2   5   3      494.16      478.82      5.09 o 
  -1   5   3      151.36      138.59      3.33 o 
   0   5   3      396.12      398.14      6.56 o 
   1   5   3       10.52        5.70      1.73 o 
   2   5   3        0.88        1.42      2.14 o 
   3   5   3      387.73      370.24     10.21 o 
   4   5   3       28.20       27.33      3.65 o 
   5   5   3      229.85      220.89      8.56 o 
   6   5   3       58.01       62.38      7.33 o 
   7   5   3        1.70        2.74      6.71 o 
   8   5   3        5.21        2.59      7.12 o 
   9   5   3        4.42        4.24      7.65 o 
 -16   6   3        2.96        2.42      2.71 o 
 -15   6   3        0.13       -2.37      2.37 o 
 -14   6   3       19.76       21.64      1.94 o 
 -13   6   3      165.94      165.46      2.99 o 
 -12   6   3        4.03        5.73      1.30 o 
 -11   6   3      114.48      114.68      2.59 o 
 -10   6   3       24.22       23.51      1.25 o 
  -9   6   3       14.47       15.89      1.16 o 
  -8   6   3       29.25       26.69      1.23 o 
  -7   6   3      369.24      318.19      4.21 o 
  -6   6   3     1042.24     1005.92      9.91 o 
  -5   6   3      653.01      633.72      6.46 o 
  -4   6   3      473.02      475.03      5.03 o 
  -3   6   3     1311.63     1374.24     14.28 o 
  -2   6   3       70.28       73.52      1.52 o 
  -1   6   3      127.91      120.47      5.36 o 
   0   6   3       93.98       92.36      3.29 o 
   1   6   3      280.04      279.55      6.20 o 
   2   6   3      203.16      194.66      7.05 o 
   3   6   3       26.43       30.33      4.47 o 
   4   6   3       56.47       56.89      5.33 o 
   5   6   3        0.06        7.28      6.18 o 
   6   6   3       34.84       39.62      6.99 o 
   7   6   3       24.72       13.64      7.06 o 
   8   6   3        2.24        4.96      8.10 o 
 -16   7   3        1.30        3.63      2.71 o 
 -15   7   3        6.30        6.40      2.46 o 
 -14   7   3       34.34       36.82      2.13 o 
 -13   7   3        5.06        5.14      1.84 o 
 -12   7   3        3.14        2.41      1.66 o 
 -11   7   3       16.04       14.13      1.63 o 
 -10   7   3       17.49       21.27      1.46 o 
  -9   7   3      117.79      124.35      2.41 o 
  -8   7   3      861.17      824.11      9.97 o 
  -7   7   3       12.04        9.59      0.98 o 
  -6   7   3      232.76      231.79      3.02 o 
  -5   7   3        0.68        1.12      1.01 o 
  -4   7   3      348.99      330.08      4.59 o 
  -3   7   3      989.55      970.79     11.69 o 
  -2   7   3      564.71      561.95      8.59 o 
  -1   7   3       65.01       60.86      2.38 o 
   0   7   3      309.44      307.60      7.52 o 
   1   7   3       16.69       17.60      3.98 o 
   2   7   3        1.99        1.19      3.83 o 
   3   7   3        6.37        4.95      4.25 o 
   4   7   3       51.21       42.41      5.36 o 
   5   7   3       40.99       32.14      7.20 o 
   6   7   3        2.89       -4.59      7.03 o 
   7   7   3        0.16       -2.69      8.23 o 
 -16   8   3        0.01        1.40      2.70 o 
 -15   8   3        0.35       -2.25      2.55 o 
 -14   8   3       22.02       24.00      2.36 o 
 -13   8   3        9.00        8.00      2.07 o 
 -12   8   3        8.80        7.43      1.94 o 
 -11   8   3       50.83       60.49      3.34 o 
 -10   8   3       64.02       63.05      2.62 o 
  -9   8   3       46.17       38.95      1.81 o 
  -8   8   3       13.50       12.25      1.15 o 
  -7   8   3      194.87      189.58      3.04 o 
  -6   8   3       75.81       75.93      1.98 o 
  -5   8   3      227.32      245.93      3.83 o 
  -4   8   3      567.50      547.77      8.75 o 
  -3   8   3       43.42       48.23      2.82 o 
  -2   8   3       47.21       50.47      2.79 o 
  -1   8   3        1.82        1.99      2.20 o 
   0   8   3        8.87       11.66      3.90 o 
   1   8   3       64.37       76.84     11.01 o 
   2   8   3        9.18        8.37      4.63 o 
   3   8   3       36.72       49.05      6.75 o 
   4   8   3       14.56       16.05      7.19 o 
   5   8   3        8.54        2.93      8.35 o 
   6   8   3        0.10       -1.52      8.63 o 
 -16   9   3       14.89       15.59      2.95 o 
 -15   9   3       10.94       16.22      2.70 o 
 -14   9   3       35.68       36.56      2.68 o 
 -13   9   3       10.76       11.48      2.30 o 
 -12   9   3       20.50       24.83      2.12 o 
 -11   9   3        8.89       11.90      1.92 o 
 -10   9   3        1.89        1.03      2.24 o 
  -9   9   3       49.26       48.41      2.12 o 
  -8   9   3      359.96      337.16      4.46 o 
  -7   9   3        3.47        1.39      1.58 o 
  -6   9   3      365.02      351.64      5.47 o 
  -5   9   3        5.86        7.33      2.03 o 
  -4   9   3      165.44      154.98      4.85 o 
  -3   9   3      249.31      231.81      6.17 o 
  -2   9   3       18.98       18.76      2.65 o 
  -1   9   3      123.90      123.57      7.64 o 
   0   9   3        0.90        2.86      4.87 o 
   1   9   3       33.39       40.05      5.31 o 
   2   9   3        0.38        8.33      5.53 o 
   3   9   3       25.67       25.75      5.65 o 
   4   9   3       16.96        8.16      8.66 o 
   5   9   3        0.13        4.26      8.10 o 
 -16  10   3        3.82        8.37      2.99 o 
 -15  10   3        0.96       -0.44      2.72 o 
 -14  10   3        6.33        8.84      2.46 o 
 -13  10   3       41.95       44.80      2.56 o 
 -12  10   3       32.86       34.50      2.36 o 
 -11  10   3       55.26       56.50      2.84 o 
 -10  10   3       45.57       40.08      2.33 o 
  -9  10   3       12.64        9.18      1.83 o 
  -8  10   3        2.01       -0.90      1.92 o 
  -7  10   3        4.42        2.33      2.19 o 
  -6  10   3       34.63       27.74      2.71 o 
  -5  10   3      160.13      161.03      4.75 o 
  -4  10   3       94.32       92.65      4.20 o 
  -3  10   3        1.28        1.58      3.19 o 
  -2  10   3       18.44       20.42      4.00 o 
  -1  10   3       16.54       14.88      6.37 o 
   0  10   3        0.58        5.01      9.69 o 
   1  10   3       37.23       42.08      6.61 o 
   2  10   3        3.02        1.60      5.93 o 
   3  10   3       26.76       11.31      9.31 o 
   4  10   3        0.42       -5.87      8.64 o 
 -15  11   3        6.83        4.43      3.12 o 
 -14  11   3       17.51       16.67      3.41 o 
 -13  11   3        9.72        8.28      2.89 o 
 -12  11   3        5.75        5.36      2.79 o 
 -11  11   3        0.92        5.40      2.68 o 
 -10  11   3        0.85       -2.83      2.83 o 
  -9  11   3       32.81       33.59      2.77 o 
  -8  11   3       26.72       23.66      2.91 o 
  -7  11   3        6.46        8.57      2.87 o 
  -6  11   3       95.53       82.93      4.24 o 
  -5  11   3        0.30       -3.19      3.28 o 
  -4  11   3       60.14       51.82      4.02 o 
  -3  11   3        1.45       -3.48      4.15 o 
  -2  11   3        0.39        2.40      7.22 o 
  -1  11   3       43.17       49.87      8.79 o 
   0  11   3        0.34        8.39      8.63 o 
   1  11   3        2.67        0.75      8.05 o 
   2  11   3        4.75        7.87      6.35 o 
   3  11   3        1.27       -8.63      9.62 o 
 -14  12   3        0.71       -4.46      4.55 o 
 -13  12   3       55.09       65.49      5.11 o 
 -12  12   3        0.74       -0.84      4.08 o 
 -11  12   3       42.68       43.81      6.45 o 
 -10  12   3        1.45        3.04      4.07 o 
  -9  12   3        1.51       -0.59      2.91 o 
  -8  12   3       31.02       30.83      3.32 o 
  -7  12   3        3.62        4.80      3.73 o 
  -6  12   3        9.03        5.72      3.93 o 
  -5  12   3       36.24       35.59      4.85 o 
  -4  12   3        1.51        4.00      7.23 o 
  -3  12   3       17.72       22.18      8.00 o 
  -2  12   3       13.11       11.44      8.43 o 
  -1  12   3       11.09       10.21      8.74 o 
   0  12   3        4.70        0.54      9.39 o 
   1  12   3        4.16       11.57     10.19 o 
 -13  13   3        1.51       -4.76      4.76 o 
 -12  13   3        5.41        6.42      4.84 o 
 -11  13   3        0.20       -1.27      4.54 o 
 -10  13   3        3.96       10.90      4.98 o 
  -9  13   3       22.95       20.13      3.94 o 
  -8  13   3        0.29       -3.27      3.90 o 
  -7  13   3        7.82        7.70      4.13 o 
  -6  13   3       22.76       15.33      4.98 o 
  -5  13   3        0.42       -2.82      7.12 o 
  -4  13   3        0.47        9.43      8.11 o 
  -3  13   3       14.28       14.79      8.61 o 
  -2  13   3        6.65       12.98      9.27 o 
  -1  13   3        3.11        8.34      9.65 o 
 -12  14   3        4.90       13.72      8.93 o 
 -11  14   3        5.74        4.43      6.21 o 
 -10  14   3        0.14        1.39      3.63 o 
  -9  14   3        0.49       -0.60      4.25 o 
  -8  14   3       15.45       14.62     11.96 o 
  -7  14   3        1.28       -3.81      5.20 o 
  -6  14   3        0.02       -0.85      8.10 o 
  -5  14   3        1.55       -7.92      7.92 o 
   6 -17   4        1.82       -0.34      9.86 o 
   7 -17   4        0.10        9.75      9.75 o 
   1 -16   4        0.05       12.45      9.89 o 
   2 -16   4        0.34       -8.85      8.85 o 
   3 -16   4       20.10       14.10      8.35 o 
   4 -16   4        0.14        7.49      8.69 o 
   5 -16   4        0.05       -8.10      8.10 o 
   6 -16   4        3.67       -1.86      7.62 o 
   7 -16   4        0.06        2.13      5.95 o 
   8 -16   4        7.61       17.38      9.11 o 
   9 -16   4        3.21        3.02      5.70 o 
  10 -16   4        4.68       -8.48      9.30 o 
  -2 -15   4        3.92       -4.32      8.80 o 
  -1 -15   4        0.22        1.89      9.46 o 
   0 -15   4       13.75        8.50      6.24 o 
   1 -15   4        3.04       -8.58      8.58 o 
   2 -15   4       20.86       35.69      8.05 o 
   3 -15   4        0.72       -7.20      7.20 o 
   4 -15   4        5.59       10.24      8.05 o 
   5 -15   4       25.77       14.44      6.96 o 
   6 -15   4        1.99       13.20      7.47 o 
   7 -15   4       24.87       19.19      5.78 o 
   8 -15   4        3.94        4.10      5.33 o 
   9 -15   4        6.13       13.82      5.13 o 
  10 -15   4        4.80        9.50      6.43 o 
  11 -15   4        3.29        3.72      5.12 o 
  12 -15   4        5.94        4.22     10.80 o 
  -3 -14   4        3.08       -8.39      9.03 o 
  -2 -14   4        0.60       -8.59      8.59 o 
  -1 -14   4        1.39        7.35      7.89 o 
   0 -14   4        3.38        1.07      5.17 o 
   1 -14   4        0.14       -2.72      4.88 o 
   2 -14   4       33.65       49.24      7.83 o 
   3 -14   4       15.90       14.80      6.91 o 
   4 -14   4       23.72       32.70      7.55 o 
   5 -14   4        9.18        3.97      6.66 o 
   6 -14   4       67.07       70.32      7.91 o 
   7 -14   4        0.08        1.20      5.00 o 
   8 -14   4        5.69       -0.33      3.94 o 
   9 -14   4        0.38       -2.85      4.22 o 
  10 -14   4       11.67        3.50      4.36 o 
  11 -14   4       17.21       18.25      4.33 o 
  12 -14   4        6.56       13.12      4.02 o 
  13 -14   4        1.27       -2.47      6.81 o 
  -5 -13   4        2.83       10.43      8.77 o 
  -4 -13   4        0.14        7.15      8.75 o 
  -3 -13   4        1.15        4.63      7.67 o 
  -2 -13   4        5.04        6.40      7.92 o 
  -1 -13   4        1.65       -1.54      5.25 o 
   0 -13   4       31.99       40.88     11.00 o 
   1 -13   4        0.58       -2.06      4.62 o 
   2 -13   4       47.88       49.12      4.91 o 
   3 -13   4        0.04       -3.48      5.87 o 
   4 -13   4        7.47        1.74      5.78 o 
   5 -13   4       10.03        3.36      6.07 o 
   6 -13   4       63.95       63.83      5.20 o 
   7 -13   4      113.50      114.17      5.08 o 
   8 -13   4        1.68       -2.36      4.08 o 
   9 -13   4        8.59        5.95      3.78 o 
  10 -13   4        2.60       -0.75      3.93 o 
  11 -13   4        0.22       -1.67      3.77 o 
  12 -13   4       13.11        6.26      4.93 o 
  13 -13   4        4.66       15.52      6.55 o 
  -6 -12   4        4.47        9.51      8.29 o 
  -5 -12   4        5.20       -0.78      8.00 o 
  -4 -12   4        7.11       10.53      7.84 o 
  -3 -12   4       29.63       22.68      7.15 o 
  -2 -12   4       25.01       31.11      6.87 o 
  -1 -12   4        4.91        9.23      4.81 o 
   0 -12   4        1.38       -4.07      4.07 o 
   1 -12   4        0.15       -1.70      4.94 o 
   2 -12   4        6.92        4.38      4.03 o 
   3 -12   4      117.49      119.40      5.68 o 
   4 -12   4       24.92       35.47      4.17 o 
   5 -12   4      214.99      213.23      7.72 o 
   6 -12   4       63.60       72.82      9.86 o 
   7 -12   4       21.57       17.33      3.64 o 
   8 -12   4        0.36       -1.69      3.31 o 
   9 -12   4        6.23       -0.06      3.40 o 
  10 -12   4        8.56        4.33      3.64 o 
  11 -12   4       40.70       49.28      4.23 o 
  12 -12   4        1.80        6.48      3.49 o 
  13 -12   4        0.15        2.97     10.25 o 
  14 -12   4        0.01       -0.41      6.03 o 
  -7 -11   4        9.61       14.80      7.70 o 
  -6 -11   4        6.15        4.30      7.44 o 
  -5 -11   4       19.42       17.64      7.49 o 
  -4 -11   4       14.36       17.73      7.06 o 
  -3 -11   4        6.42       -4.21      5.68 o 
  -2 -11   4       19.45       15.29      4.24 o 
  -1 -11   4       21.64       20.09      4.07 o 
   0 -11   4      108.91      102.33      5.33 o 
   1 -11   4      158.63      162.81      6.54 o 
   2 -11   4       45.85       52.50      4.05 o 
   3 -11   4       28.77       28.69      4.10 o 
   4 -11   4        3.08        2.62      2.74 o 
   5 -11   4      174.71      157.41      6.20 o 
   6 -11   4      230.98      220.57      9.59 o 
   7 -11   4       43.57       40.00      3.46 o 
   8 -11   4       60.93       61.45      3.78 o 
   9 -11   4       44.19       43.25      3.71 o 
  10 -11   4       21.71       17.74      3.46 o 
  11 -11   4        3.66        5.00      4.16 o 
  12 -11   4       11.39        9.94      3.05 o 
  13 -11   4        0.16       -4.42      4.42 o 
  14 -11   4       17.65       20.43      6.20 o 
  -8 -10   4        6.37       17.59      7.15 o 
  -7 -10   4        0.30       -6.75      6.75 o 
  -6 -10   4        7.64        6.95      6.61 o 
  -5 -10   4        8.12       11.28      6.34 o 
  -4 -10   4       35.41       36.74      6.59 o 
  -3 -10   4      165.16      167.34      5.70 o 
  -2 -10   4      133.35      154.64      5.31 o 
  -1 -10   4       37.59       38.95      3.11 o 
   0 -10   4      123.34      114.87      7.02 o 
   1 -10   4       23.47       28.60      2.75 o 
   2 -10   4        2.50        1.29      2.38 o 
   3 -10   4      955.05      938.81     15.27 o 
   4 -10   4        9.55        4.82      2.35 o 
   5 -10   4      126.65      135.75      4.50 o 
   6 -10   4      153.02      152.76      6.00 o 
   7 -10   4      268.12      229.19      6.12 o 
   8 -10   4        0.41        0.02      2.71 o 
   9 -10   4        1.92        0.07      2.57 o 
  10 -10   4       24.52       22.80      2.94 o 
  11 -10   4       57.75       49.63      3.26 o 
  12 -10   4       10.23       11.03      4.71 o 
  13 -10   4       17.90       17.06      4.44 o 
  14 -10   4        0.11       -2.53      4.48 o 
  -9  -9   4        4.53        1.65      6.99 o 
  -8  -9   4        1.60        3.06      6.55 o 
  -7  -9   4        5.57        5.14      6.44 o 
  -6  -9   4       81.69       74.23      5.11 o 
  -5  -9   4       97.33      101.72      5.43 o 
  -4  -9   4       66.33       77.38      5.44 o 
  -3  -9   4        5.35        7.81      3.79 o 
  -2  -9   4      101.87       94.17      4.89 o 
  -1  -9   4       45.76       47.80      2.86 o 
   0  -9   4      350.06      359.25      6.89 o 
   1  -9   4      601.06      589.26     10.15 o 
   2  -9   4      813.39      809.08     11.87 o 
   3  -9   4       12.61       16.40      1.72 o 
   4  -9   4      205.67      214.43      4.17 o 
   5  -9   4      123.51      117.55      3.03 o 
   6  -9   4      187.14      184.22      3.84 o 
   7  -9   4       32.45       30.09      1.86 o 
   8  -9   4      153.23      152.91      4.90 o 
   9  -9   4       57.96       65.40      2.45 o 
  10  -9   4        3.43        3.73      2.55 o 
  11  -9   4       42.11       42.98      3.05 o 
  12  -9   4       30.57       35.91      3.10 o 
  13  -9   4        0.38       -0.91      4.05 o 
  14  -9   4        7.01       14.73      4.74 o 
 -10  -8   4        5.26       -1.41      4.84 o 
  -9  -8   4        3.96        1.92      4.45 o 
  -8  -8   4       44.90       47.62      4.83 o 
  -7  -8   4        6.31        5.22      5.83 o 
  -6  -8   4        2.00        0.10      2.91 o 
  -5  -8   4       14.07        7.95      2.72 o 
  -4  -8   4       57.28       58.08      4.46 o 
  -3  -8   4     1175.35     1145.94     18.28 o 
  -2  -8   4        9.94       11.55      1.62 o 
  -1  -8   4      588.13      621.99      8.55 o 
   0  -8   4      864.53      867.96     10.59 o 
   1  -8   4       35.72       37.13      1.70 o 
   2  -8   4      928.35      929.51     20.50 o 
   3  -8   4       94.33       95.63      2.83 o 
   4  -8   4      628.22      640.17      7.05 o 
   5  -8   4      258.38      258.58      3.52 o 
   6  -8   4      197.31      207.59      3.35 o 
   7  -8   4       39.07       31.58      1.63 o 
   8  -8   4       56.19       61.50      2.19 o 
   9  -8   4        6.88        4.96      2.02 o 
  10  -8   4        6.34        2.72      2.18 o 
  11  -8   4        7.78        5.52      2.70 o 
  12  -8   4       47.24       46.10      3.18 o 
  13  -8   4       43.07       52.27      4.62 o 
  14  -8   4       11.35       11.56      4.65 o 
 -11  -7   4        0.91        2.74      5.99 o 
 -10  -7   4       24.62       16.74      4.94 o 
  -9  -7   4        6.05        1.94      3.43 o 
  -8  -7   4       18.05       22.18      6.24 o 
  -7  -7   4        4.09        2.18      2.78 o 
  -6  -7   4      418.64      405.85      8.77 o 
  -5  -7   4       97.32      102.71      3.04 o 
  -4  -7   4      183.50      195.34      3.62 o 
  -3  -7   4      104.36      111.18      2.28 o 
  -2  -7   4       55.62       60.34      1.47 o 
  -1  -7   4        9.92       13.06      1.15 o 
   0  -7   4     1114.34     1161.29     14.35 o 
   1  -7   4      497.74      497.29      6.91 o 
   2  -7   4     1204.54     1183.77     16.66 o 
   3  -7   4      203.84      210.37      2.95 o 
   4  -7   4      204.95      212.83      2.68 o 
   5  -7   4        6.56       10.87      1.30 o 
   6  -7   4       93.83       93.25      2.52 o 
   7  -7   4        2.27        4.55      1.26 o 
   8  -7   4      286.86      280.49      4.57 o 
   9  -7   4        3.28        3.78      1.97 o 
  10  -7   4      103.27      104.04      3.27 o 
  11  -7   4      111.98      120.97      4.02 o 
  12  -7   4        2.83        3.31      2.87 o 
  13  -7   4        3.66        0.60      5.01 o 
  14  -7   4        3.35        1.80      5.78 o 
 -12  -6   4        5.34       10.29      8.07 o 
 -11  -6   4       10.84       14.39      3.31 o 
 -10  -6   4       15.60       13.86      4.10 o 
  -9  -6   4       55.31       59.32      4.97 o 
  -8  -6   4      308.97      286.99      6.93 o 
  -7  -6   4       33.86       31.81      2.14 o 
  -6  -6   4       86.77       92.65      2.42 o 
  -5  -6   4        5.82        3.01      1.29 o 
  -4  -6   4      195.15      212.21      3.58 o 
  -3  -6   4     1090.77     1074.18     11.34 o 
  -2  -6   4      199.89      216.33      2.83 o 
  -1  -6   4     2616.98     2755.63     29.79 o 
   0  -6   4      722.13      709.41      8.00 o 
   1  -6   4       43.32       48.64      1.10 o 
   2  -6   4       63.29       69.17      2.27 o 
   3  -6   4        2.38        3.59      0.82 o 
   4  -6   4      802.48      836.86      8.42 o 
   5  -6   4      853.25      835.89      8.45 o 
   6  -6   4      281.14      262.68      3.36 o 
   7  -6   4       16.56       13.73      1.20 o 
   8  -6   4       82.91       87.58      2.33 o 
   9  -6   4       67.83       65.39      2.54 o 
  10  -6   4       28.07       22.17      3.06 o 
  11  -6   4        2.11        1.52      2.61 o 
  12  -6   4       83.85       88.11      3.69 o 
  13  -6   4       38.14       32.03      4.67 o 
  14  -6   4       14.44       30.68      9.07 o 
 -13  -5   4       14.70        9.48      5.90 o 
 -12  -5   4       11.07        9.90      5.17 o 
 -11  -5   4       11.90       10.20      6.80 o 
 -10  -5   4       59.81       60.68      4.63 o 
  -9  -5   4       29.00       29.80      2.39 o 
  -8  -5   4      261.68      254.17      4.70 o 
  -7  -5   4        9.64       13.47      1.69 o 
  -6  -5   4      798.01      808.36     10.37 o 
  -5  -5   4      572.84      572.70      6.54 o 
  -4  -5   4      102.89       95.47      1.86 o 
  -3  -5   4        5.87        8.56      0.80 o 
  -2  -5   4      145.55      159.60      2.17 o 
  -1  -5   4      151.56      153.68      2.19 o 
   0  -5   4      876.59      929.58      9.17 o 
   1  -5   4      215.09      204.89      2.49 o 
   2  -5   4      993.85     1023.74      9.63 o 
   3  -5   4     3403.48     3525.55     35.70 o 
   4  -5   4      780.16      810.89      8.15 o 
   5  -5   4        3.50        5.16      0.84 o 
   6  -5   4       10.31        5.92      1.07 o 
   7  -5   4        6.82        3.67      1.19 o 
   8  -5   4      471.91      474.65      6.77 o 
   9  -5   4      105.09      106.92      3.16 o 
  10  -5   4       85.69       81.89      3.30 o 
  11  -5   4      137.90      150.80      4.93 o 
  12  -5   4       13.07        8.60      3.35 o 
  13  -5   4        5.05        2.78      3.23 o 
  14  -5   4        0.05       11.43      8.35 o 
 -13  -4   4        1.94        0.73      5.26 o 
 -12  -4   4        7.24        3.79      4.51 o 
 -11  -4   4        1.25       -3.14      3.14 o 
 -10  -4   4       55.35       59.40      2.51 o 
  -9  -4   4      213.05      210.94      3.84 o 
  -8  -4   4      299.99      286.31      4.40 o 
  -7  -4   4      383.39      396.88      5.21 o 
  -6  -4   4      215.59      210.27      2.96 o 
  -5  -4   4       13.49       15.89      0.93 o 
  -4  -4   4      246.47      235.76      2.84 o 
  -3  -4   4       59.70       73.47      1.49 o 
  -2  -4   4      459.67      449.89      4.87 o 
  -1  -4   4      411.76      427.26      4.66 o 
   0  -4   4      773.86      736.38      6.66 o 
   1  -4   4      377.45      375.93      3.57 o 
   2  -4   4     3588.96     3850.54     35.48 o 
   3  -4   4      953.74     1080.25     11.26 o 
   4  -4   4      285.89      285.58      3.23 o 
   5  -4   4      401.66      417.03      4.49 o 
   6  -4   4     1026.87      983.07     15.59 o 
   7  -4   4        8.70       11.79      1.20 o 
   8  -4   4      172.50      158.52      3.30 o 
   9  -4   4        2.39        4.23      1.95 o 
  10  -4   4        6.36        1.26      2.46 o 
  11  -4   4      145.53      142.71      5.13 o 
  12  -4   4        0.43       -1.40      3.41 o 
  13  -4   4       28.12       26.04      4.21 o 
  14  -4   4       14.96       12.02      9.12 o 
 -14  -3   4        1.10        8.76      5.36 o 
 -13  -3   4       20.13       24.04      5.05 o 
 -12  -3   4        6.28        3.34      3.19 o 
 -11  -3   4       53.83       54.67      3.25 o 
 -10  -3   4      139.88      140.33      3.96 o 
  -9  -3   4       14.20       15.98      2.20 o 
  -8  -3   4       14.47       14.83      1.07 o 
  -7  -3   4       71.01       67.00      1.46 o 
  -6  -3   4      513.70      523.57      5.96 o 
  -5  -3   4     2126.73     2126.36     22.92 o 
  -4  -3   4      218.89      192.96      2.43 o 
  -3  -3   4     1927.49     1989.76     21.47 o 
  -2  -3   4     2195.41     2233.45     24.24 o 
  -1  -3   4      123.59      125.00      1.52 o 
   0  -3   4      229.00      291.95      2.91 o 
   1  -3   4      112.75      103.31      1.38 o 
   2  -3   4     2795.41     2751.25     25.30 o 
   3  -3   4     4723.90     4711.40     50.53 o 
   4  -3   4     1656.00     1708.78     16.69 o 
   5  -3   4      547.60      553.35      5.78 o 
   6  -3   4        2.03        0.10      1.02 o 
   7  -3   4       12.44       13.51      1.42 o 
   8  -3   4      210.95      204.00      4.87 o 
   9  -3   4       78.93       78.02      3.03 o 
  10  -3   4       24.96       26.48      3.29 o 
  11  -3   4        2.79        0.26      3.39 o 
  12  -3   4        1.79        4.02      5.40 o 
  13  -3   4        3.32        3.09      7.32 o 
 -15  -2   4        3.48       10.93      8.07 o 
 -14  -2   4        5.50        3.84      4.76 o 
 -13  -2   4       15.45       14.40      3.52 o 
 -12  -2   4        0.22       -0.92      2.49 o 
 -11  -2   4       15.29       13.59      2.30 o 
 -10  -2   4       54.50       56.44      2.39 o 
  -9  -2   4      123.63      123.53      2.94 o 
  -8  -2   4      507.01      527.11      7.71 o 
  -7  -2   4      497.35      486.28      6.43 o 
  -6  -2   4      862.46      886.67     11.24 o 
  -5  -2   4       29.38       38.85      1.17 o 
  -4  -2   4       42.78       50.91      1.46 o 
  -3  -2   4      386.31      390.88      4.68 o 
  -2  -2   4     2364.98     2478.57     22.84 o 
  -1  -2   4      489.48      517.18      5.16 o 
   0  -2   4     6485.00     6681.23     63.65 o 
   1  -2   4      563.05      503.13      4.89 o 
   2  -2   4     1599.05     1745.04     17.08 o 
   3  -2   4      166.38      203.86      2.72 o 
   4  -2   4      325.31      332.62      3.53 o 
   5  -2   4      830.70      873.47      8.83 o 
   6  -2   4     1215.76     1201.37     12.61 o 
   7  -2   4        5.96        5.97      1.86 o 
   8  -2   4      886.68      857.75     12.52 o 
   9  -2   4       12.47        3.66      2.94 o 
  10  -2   4        3.53        7.70      3.21 o 
  11  -2   4        1.17       -0.24      4.12 o 
  12  -2   4        2.22       -3.21      4.47 o 
  13  -2   4        8.77       10.52      4.73 o 
 -15  -1   4        0.14        2.11      5.12 o 
 -14  -1   4        5.33        9.25      3.67 o 
 -13  -1   4        9.02        3.57      2.64 o 
 -12  -1   4        3.23        4.17      2.27 o 
 -11  -1   4      109.60      106.76      3.33 o 
 -10  -1   4      136.30      133.81      2.97 o 
  -9  -1   4        2.34        1.73      1.18 o 
  -8  -1   4      611.75      614.31      8.71 o 
  -7  -1   4       40.26       40.01      1.10 o 
  -6  -1   4     2420.66     2448.82     33.51 o 
  -5  -1   4      237.19      208.61      4.57 o 
  -4  -1   4     1256.14     1320.10     23.38 o 
  -3  -1   4     1845.79     1857.21     19.97 o 
  -2  -1   4     5093.28     5261.16     56.27 o 
  -1  -1   4      645.23      717.90      7.93 o 
   0  -1   4      909.52      993.01      9.70 o 
   1  -1   4     1287.09     1376.17     13.43 o 
   2  -1   4     1199.18     1197.21     11.76 o 
   3  -1   4     2049.91     2091.96     21.34 o 
   4  -1   4      881.37      895.75      8.59 o 
   5  -1   4      152.12      161.88      2.69 o 
   6  -1   4        7.82       10.06      1.35 o 
   7  -1   4       27.08       30.20      1.90 o 
   8  -1   4      210.72      196.78      5.88 o 
   9  -1   4        1.18        1.69      3.04 o 
  10  -1   4        3.23        2.19      4.29 o 
  11  -1   4        7.37       13.34      6.25 o 
  12  -1   4        1.51        3.12      4.83 o 
 -15   0   4        9.10        9.91      3.25 o 
 -14   0   4       38.98       47.56      3.16 o 
 -13   0   4       40.34       39.06      2.63 o 
 -12   0   4       52.29       47.32      2.57 o 
 -11   0   4       14.56        9.62      1.57 o 
 -10   0   4        1.05       -0.40      1.15 o 
  -9   0   4        3.06        1.96      1.17 o 
  -8   0   4     1408.40     1376.05     24.00 o 
  -7   0   4     1139.78     1111.30     19.40 o 
  -6   0   4      876.25      886.77     27.59 o 
  -5   0   4     1080.17     1104.12     33.80 o 
  -4   0   4      210.39      237.86      4.39 o 
  -3   0   4      489.14      485.46      5.02 o 
  -2   0   4      874.80      967.23      9.89 o 
  -1   0   4     2684.77     2707.46     27.55 o 
   0   0   4     6376.09     6358.17     63.92 o 
   1   0   4      299.31      421.10      4.65 o 
   2   0   4     1003.05     1149.55     14.73 o 
   3   0   4      365.57      312.04      6.41 o 
   4   0   4      153.72      149.68      2.38 o 
   5   0   4      443.97      437.71      5.45 o 
   6   0   4       94.17      105.98      3.02 o 
   7   0   4      354.07      325.96      8.11 o 
   8   0   4      186.42      174.55      5.67 o 
   9   0   4       33.96       39.75      4.53 o 
  10   0   4        0.06       -1.41      4.52 o 
  11   0   4       16.05       15.25      4.99 o 
  12   0   4        5.57       23.38      6.93 o 
 -16   1   4       16.66       14.81      4.68 o 
 -15   1   4        4.52        2.66      3.24 o 
 -14   1   4        3.47        7.48      2.53 o 
 -13   1   4        3.01        6.35      2.13 o 
 -12   1   4       28.89       34.53      1.72 o 
 -11   1   4      110.36      109.56      2.90 o 
 -10   1   4      125.95      134.19      3.74 o 
  -9   1   4      959.10      938.25     16.63 o 
  -8   1   4      235.25      233.97      9.70 o 
  -7   1   4       22.30       29.96      3.50 o 
  -6   1   4      783.10      842.49     26.29 o 
  -5   1   4      396.10      378.61     12.51 o 
  -4   1   4     4352.32     4494.85     90.94 o 
  -3   1   4      885.25      850.38      8.70 o 
  -2   1   4     7986.61     7711.37    100.81 o 
  -1   1   4       34.25       41.03      0.82 o 
   0   1   4     1521.41     1768.90     18.05 o 
   1   1   4       11.09       22.45      0.98 o 
   2   1   4      632.44      618.62      7.65 o 
   3   1   4      517.97      510.11      7.08 o 
   4   1   4      202.46      198.92      3.52 o 
   5   1   4        8.76        5.86      1.74 o 
   6   1   4      150.94      145.83      4.40 o 
   7   1   4        1.40        5.48      3.50 o 
   8   1   4        5.74        5.49      3.87 o 
   9   1   4       26.21       19.33      4.60 o 
  10   1   4        6.04        5.70      5.37 o 
  11   1   4       51.16       65.53      7.91 o 
 -16   2   4       30.04       31.12      3.35 o 
 -15   2   4        0.42        2.59      2.70 o 
 -14   2   4       83.06       90.67      2.94 o 
 -13   2   4       48.78       39.99      1.90 o 
 -12   2   4       49.62       54.35      1.70 o 
 -11   2   4       95.50       81.41      2.43 o 
 -10   2   4      101.68       98.59      2.79 o 
  -9   2   4      260.25      245.97     10.58 o 
  -8   2   4      179.12      178.76      8.42 o 
  -7   2   4     1534.34     1577.62     48.22 o 
  -5   2   4      454.83      463.54      8.31 o 
  -4   2   4      422.78      371.98      3.72 o 
  -3   2   4        6.90        6.04      0.54 o 
  -2   2   4      868.30      931.09      9.67 o 
  -1   2   4     1636.43     1726.27     16.79 o 
   0   2   4       55.91       49.82      1.66 o 
   1   2   4      485.76      454.01      5.81 o 
   2   2   4      570.41      620.78      7.78 o 
   3   2   4       21.56       20.39      1.80 o 
   4   2   4        2.17        1.15      2.03 o 
   5   2   4       18.96       17.88      2.45 o 
   6   2   4        2.49        0.80      2.83 o 
   7   2   4      181.44      174.64     11.51 o 
   8   2   4       17.59       29.75      4.71 o 
   9   2   4       19.40       15.08      6.95 o 
  10   2   4        2.82       10.05      7.01 o 
 -16   3   4       16.85       19.06      2.89 o 
 -15   3   4        2.54        2.54      2.39 o 
 -14   3   4        3.76        4.96      2.04 o 
 -13   3   4        0.69        0.36      1.49 o 
 -12   3   4       31.06       37.83      1.62 o 
 -11   3   4      298.45      270.35      5.71 o 
 -10   3   4      561.17      519.47     12.05 o 
  -9   3   4      306.08      284.91     11.35 o 
  -8   3   4      773.31      774.68     24.90 o 
  -7   3   4        4.58        4.68      1.32 o 
  -6   3   4        7.49        8.43      1.05 o 
  -5   3   4      915.53      848.67      9.26 o 
  -4   3   4     2300.50     2313.24     22.20 o 
  -3   3   4     1851.46     1796.73     18.30 o 
  -2   3   4     2440.06     2579.94     24.94 o 
  -1   3   4       90.74       73.49      1.40 o 
   0   3   4        3.50        4.25      0.81 o 
   1   3   4       76.47       85.47      2.23 o 
   2   3   4       90.25      104.39      2.70 o 
   3   3   4      106.40      114.23      3.28 o 
   4   3   4        4.25        2.67      2.67 o 
   5   3   4       19.07       20.57      3.07 o 
   6   3   4      312.85      314.18     11.75 o 
   7   3   4        1.53       -0.16      6.02 o 
   8   3   4        0.93        4.05      6.47 o 
   9   3   4        3.95       -2.94      6.85 o 
  10   3   4       13.76        2.02      7.35 o 
 -16   4   4       10.18       15.90      2.68 o 
 -15   4   4        2.04       -2.21      2.21 o 
 -14   4   4       12.19       13.94      1.75 o 
 -13   4   4      124.95      121.87      2.37 o 
 -12   4   4       30.75       31.04      1.48 o 
 -11   4   4       53.83       53.19      2.27 o 
 -10   4   4       29.00       30.82      1.64 o 
  -9   4   4      416.44      366.68      7.00 o 
  -8   4   4       34.82       42.24      2.50 o 
  -7   4   4      494.54      462.70      6.68 o 
  -6   4   4      498.48      504.44      5.68 o 
  -5   4   4      236.94      223.66      2.50 o 
  -4   4   4       83.71       72.21      1.34 o 
  -3   4   4        2.48        4.12      0.89 o 
  -2   4   4       19.10       18.37      0.90 o 
  -1   4   4      674.47      717.02      7.35 o 
   0   4   4      412.49      397.61      4.91 o 
   1   4   4      923.30      919.45     13.46 o 
   2   4   4      342.06      348.20      6.88 o 
   3   4   4       15.59       11.61      2.76 o 
   4   4   4      127.17      126.34      6.24 o 
   5   4   4       12.11       12.35      7.82 o 
   6   4   4        1.29       -0.35      6.15 o 
   7   4   4       31.44       23.41      6.61 o 
   8   4   4       10.35        5.54      7.20 o 
   9   4   4        5.32        2.11      7.41 o 
 -16   5   4       39.19       42.63      2.80 o 
 -15   5   4        5.88        1.79      2.56 o 
 -14   5   4       19.54       18.55      2.03 o 
 -13   5   4        3.65        0.72      1.22 o 
 -12   5   4       13.87       14.65      1.44 o 
 -11   5   4      190.46      176.60      3.21 o 
 -10   5   4      391.42      352.35      6.09 o 
  -9   5   4        5.39        6.24      0.98 o 
  -8   5   4     1260.90     1228.65     14.35 o 
  -7   5   4       27.70       26.59      1.07 o 
  -6   5   4        5.41        8.30      0.78 o 
  -5   5   4       27.13       21.97      1.01 o 
  -4   5   4       14.22       16.09      1.09 o 
  -3   5   4      429.97      440.28      5.29 o 
  -2   5   4      579.35      625.72      6.53 o 
  -1   5   4       14.72       16.01      1.24 o 
   0   5   4      830.13      806.79     10.77 o 
   1   5   4        1.42        0.36      2.06 o 
   2   5   4      134.70      144.26      6.22 o 
   3   5   4        0.96        0.84      3.56 o 
   4   5   4        4.26        0.96      7.50 o 
   5   5   4      176.43      156.10     10.13 o 
   6   5   4       55.24       43.03      7.36 o 
   7   5   4        1.79        0.62      7.35 o 
   8   5   4        2.31       -7.19      7.59 o 
 -16   6   4        0.00        3.15      2.47 o 
 -15   6   4        4.74        5.49      1.91 o 
 -14   6   4       32.93       35.10      1.86 o 
 -13   6   4      133.90      137.87      3.59 o 
 -12   6   4       37.75       35.50      2.68 o 
 -11   6   4       61.59       57.68      1.70 o 
 -10   6   4        7.17        9.72      1.16 o 
  -9   6   4      125.13      109.87      2.13 o 
  -8   6   4       12.17       10.89      1.13 o 
  -7   6   4      337.49      288.52      3.64 o 
  -6   6   4       24.52       22.80      1.05 o 
  -5   6   4      531.62      487.63      5.17 o 
  -4   6   4      553.81      559.51      6.22 o 
  -3   6   4      137.95      144.53      2.55 o 
  -2   6   4       17.79       17.81      1.57 o 
  -1   6   4        1.40       -0.71      1.66 o 
   0   6   4      892.29      860.15     14.09 o 
   1   6   4      127.41      135.07      6.15 o 
   2   6   4       81.39       86.84     11.15 o 
   3   6   4       22.33       23.44      4.73 o 
   4   6   4       69.37       67.92      5.76 o 
   5   6   4        0.00       12.56      7.22 o 
   6   6   4        0.96       -3.14      6.99 o 
   7   6   4        3.18       -2.27      8.03 o 
 -16   7   4       48.35       50.55      2.84 o 
 -15   7   4        0.51        0.91      2.19 o 
 -14   7   4        9.32       10.79      1.96 o 
 -13   7   4        7.18        5.10      1.62 o 
 -12   7   4       13.42       11.30      1.54 o 
 -11   7   4       82.74       78.29      1.98 o 
 -10   7   4       76.82       81.60      2.24 o 
  -9   7   4       72.67       78.52      1.97 o 
  -8   7   4      439.20      430.57      5.63 o 
  -7   7   4       61.54       51.75      1.37 o 
  -6   7   4       96.42       97.36      2.09 o 
  -5   7   4      110.30      107.75      2.67 o 
  -4   7   4       13.20       11.57      1.50 o 
  -3   7   4       40.01       42.96      1.91 o 
  -2   7   4      141.81      142.47      3.54 o 
  -1   7   4      215.62      206.47      6.99 o 
   0   7   4       55.65       51.67      4.60 o 
   1   7   4       21.08       28.97     11.50 o 
   2   7   4       89.80       85.52      5.68 o 
   3   7   4        0.85        4.28      4.85 o 
   4   7   4       20.40       15.86      7.11 o 
   5   7   4       38.10       28.33      7.86 o 
   6   7   4       13.36       -4.46      8.23 o 
 -16   8   4        1.08       -0.03      2.59 o 
 -15   8   4        0.30       -2.81      2.81 o 
 -14   8   4        6.57        5.00      2.19 o 
 -13   8   4       17.25       16.05      1.89 o 
 -12   8   4       21.18       21.44      1.86 o 
 -11   8   4       43.28       43.09      1.96 o 
 -10   8   4       65.70       65.08      3.23 o 
  -9   8   4       16.20       15.19      1.73 o 
  -8   8   4       22.53       26.61      1.27 o 
  -7   8   4       60.12       61.46      1.73 o 
  -6   8   4       26.22       22.40      1.81 o 
  -5   8   4      208.17      206.28      4.23 o 
  -4   8   4      398.92      393.26      7.37 o 
  -3   8   4      128.45      126.58      3.91 o 
  -2   8   4       23.06       21.33      2.51 o 
  -1   8   4        1.71        0.85      3.14 o 
   0   8   4        9.83        8.34      4.21 o 
   1   8   4       74.20       77.15      5.60 o 
   2   8   4        5.17        4.78      4.95 o 
   3   8   4        8.42        7.56      5.71 o 
   4   8   4        3.58        9.57      8.35 o 
   5   8   4        0.14       -4.56      7.91 o 
   6   8   4        0.03       -8.27      8.27 o 
 -16   9   4        5.72        7.40      2.66 o 
 -15   9   4        5.35        8.57      2.99 o 
 -14   9   4        3.50        2.42      2.19 o 
 -13   9   4       47.85       47.85      2.40 o 
 -12   9   4        0.81        0.99      2.00 o 
 -11   9   4       16.52       17.05      2.04 o 
 -10   9   4       58.24       62.63      2.33 o 
  -9   9   4       69.58       71.95      3.23 o 
  -8   9   4       54.34       54.15      1.99 o 
  -7   9   4        5.46        3.50      1.85 o 
  -6   9   4       82.70       81.62      2.80 o 
  -5   9   4      121.52      114.05      3.75 o 
  -4   9   4        7.26        8.27      2.48 o 
  -3   9   4       80.60       87.56      4.01 o 
  -2   9   4       25.56       21.01      6.61 o 
  -1   9   4      171.43      165.54     11.22 o 
   0   9   4       10.18        9.11      4.70 o 
   1   9   4       26.93       18.00      5.38 o 
   2   9   4       21.50       17.82      5.57 o 
   3   9   4        0.30        1.50      8.63 o 
   4   9   4        5.58        3.17      8.55 o 
 -15  10   4        1.88       -2.50      2.50 o 
 -14  10   4       11.55       11.85      2.50 o 
 -13  10   4        8.15        9.34      2.41 o 
 -12  10   4        8.32       14.01      2.35 o 
 -11  10   4       50.25       49.54      2.50 o 
 -10  10   4       23.89       24.51      2.58 o 
  -9  10   4        0.23        2.62      2.18 o 
  -8  10   4        5.30        3.20      2.18 o 
  -7  10   4       14.01       11.31      2.69 o 
  -6  10   4       22.01       23.52      3.63 o 
  -5  10   4       54.77       47.40      3.73 o 
  -4  10   4      134.97      135.10      6.29 o 
  -3  10   4        1.45        2.13      6.32 o 
  -2  10   4       75.38       66.24      7.75 o 
  -1  10   4        8.72        0.38      7.68 o 
   0  10   4        0.08        8.23      8.16 o 
   1  10   4       20.11        0.13      7.71 o 
   2  10   4        0.25        0.23      7.75 o 
   3  10   4        1.35       -6.00      8.91 o 
 -15  11   4        2.41       -1.99      3.46 o 
 -14  11   4       13.08       14.62      3.09 o 
 -13  11   4       65.58       71.79      3.41 o 
 -12  11   4        2.08       -0.69      2.76 o 
 -11  11   4        1.02       -0.51      3.18 o 
 -10  11   4        3.08        2.31      4.17 o 
  -9  11   4       21.74       23.72      3.02 o 
  -8  11   4       17.91       23.39      3.05 o 
  -7  11   4       19.98       16.26      3.05 o 
  -6  11   4        4.86        2.01      3.52 o 
  -5  11   4       23.21       18.53      3.77 o 
  -4  11   4        7.34        3.82      6.56 o 
  -3  11   4        4.47        2.34      6.63 o 
  -2  11   4       11.63        9.51      8.13 o 
  -1  11   4       17.71       19.97      8.96 o 
   0  11   4        5.28        4.79      9.07 o 
   1  11   4        1.50       -7.52      8.90 o 
 -14  12   4        2.65        1.94      5.70 o 
 -13  12   4       31.76       26.28      4.75 o 
 -12  12   4        7.21        6.60      4.34 o 
 -11  12   4       27.07       37.11      4.63 o 
 -10  12   4       42.82       51.68      4.74 o 
  -9  12   4        0.57        0.99      2.99 o 
  -8  12   4        0.04        3.31      3.68 o 
  -7  12   4        3.31        6.30      3.82 o 
  -6  12   4        4.89        5.58      3.89 o 
  -5  12   4        9.87        5.11      7.09 o 
  -4  12   4        5.06       17.41      7.78 o 
  -3  12   4        2.37       -7.79      7.79 o 
  -2  12   4       22.24       32.39      8.50 o 
  -1  12   4        2.48       -8.71      9.17 o 
   0  12   4        0.71        6.21      9.12 o 
 -13  13   4        4.61        6.99      6.25 o 
 -12  13   4        0.08        6.06      4.75 o 
 -11  13   4        6.57        3.04      4.77 o 
 -10  13   4        0.88        1.89      6.68 o 
  -9  13   4        6.59        4.12      5.23 o 
  -8  13   4       22.00       28.06      4.91 o 
  -7  13   4        2.98        1.11      4.86 o 
  -6  13   4        1.73        5.78      7.55 o 
  -5  13   4        0.81       -4.21      8.11 o 
  -4  13   4        0.70       -8.18      8.18 o 
  -3  13   4        0.02        4.27      8.99 o 
 -10  14   4        6.61       -3.15      6.08 o 
  -9  14   4        0.51        9.23      8.40 o 
   3 -17   5        0.93       -8.40      9.41 o 
   4 -17   5        1.88        0.26      8.39 o 
   6 -17   5        3.06       -7.06      9.91 o 
   7 -17   5        1.15       -2.90      9.94 o 
   8 -17   5        0.05        0.48      9.07 o 
   1 -16   5        3.46       -8.43      8.43 o 
   2 -16   5        0.30        6.61      8.39 o 
   3 -16   5        5.19       13.94      8.19 o 
   4 -16   5        7.92        9.04      7.67 o 
   5 -16   5        5.85       -0.51      8.42 o 
   6 -16   5        4.08        0.94      8.21 o 
   7 -16   5       19.54       32.06      6.44 o 
   8 -16   5       33.60       38.81      6.15 o 
   9 -16   5        4.69        0.09      6.11 o 
  10 -16   5        0.10        1.18     10.50 o 
  -2 -15   5       10.20        3.36      9.65 o 
  -1 -15   5        1.50       -8.88      8.88 o 
   0 -15   5       24.48       21.81      8.51 o 
   1 -15   5        3.41       10.32      8.13 o 
   2 -15   5        0.11        0.74      7.46 o 
   3 -15   5        0.29       -2.03      7.06 o 
   4 -15   5        8.29        8.64      7.87 o 
   5 -15   5        2.74       -6.80      6.80 o 
   6 -15   5        3.62       -1.54      7.35 o 
   7 -15   5       38.11       45.50      5.86 o 
   8 -15   5        0.25        3.33      5.54 o 
   9 -15   5        6.98        3.74      5.65 o 
  10 -15   5        7.05        6.73      5.69 o 
  11 -15   5        6.18        3.92      5.62 o 
  -4 -14   5        4.08        0.00      8.16 o 
  -3 -14   5        1.04       16.64      9.03 o 
  -2 -14   5        3.00       -4.67      8.39 o 
  -1 -14   5       10.19        0.43      7.51 o 
   0 -14   5       30.32       27.80      5.45 o 
   1 -14   5        2.21       -3.97      5.28 o 
   2 -14   5       12.36       12.43      4.88 o 
   3 -14   5       44.43       57.40      8.34 o 
   4 -14   5        0.59        8.18      6.37 o 
   5 -14   5        1.93       -6.75      6.75 o 
   6 -14   5       41.61       37.86      6.66 o 
   7 -14   5        0.36       -3.79      6.24 o 
   8 -14   5       59.93       45.86      5.63 o 
   9 -14   5        1.53        4.22      4.99 o 
  10 -14   5        1.24       -5.55      5.55 o 
  11 -14   5       11.03       15.06      4.50 o 
  12 -14   5       15.30       15.74      4.39 o 
  -5 -13   5        1.75       -5.41      8.10 o 
  -4 -13   5        1.49       -5.67      7.31 o 
  -3 -13   5        1.03       -4.10      7.06 o 
  -2 -13   5       35.53       47.93      8.67 o 
  -1 -13   5       23.97       21.19      5.11 o 
   0 -13   5       22.83       20.06      4.94 o 
   1 -13   5       36.09       34.83      5.14 o 
   2 -13   5        2.29        4.70      4.27 o 
   3 -13   5       22.14       18.60      4.48 o 
   4 -13   5        0.34       -1.23      6.18 o 
   5 -13   5       15.25       19.56      5.83 o 
   6 -13   5        7.65        2.54      5.94 o 
   7 -13   5       57.80       64.11      5.23 o 
   8 -13   5        0.56        2.34      3.96 o 
   9 -13   5        1.60        3.13      5.05 o 
  10 -13   5        0.07        4.94      4.03 o 
  11 -13   5        4.00        4.45      4.44 o 
  12 -13   5       17.26       12.42      4.22 o 
  13 -13   5        0.09       -3.59      3.59 o 
  -6 -12   5        0.04       -3.42      7.81 o 
  -5 -12   5        9.44        9.89      7.78 o 
  -4 -12   5        4.12        1.17      7.17 o 
  -3 -12   5        9.89        0.13      6.42 o 
  -2 -12   5       49.49       44.27      7.09 o 
  -1 -12   5        4.65        5.99      4.35 o 
   0 -12   5        6.95       -2.00      6.56 o 
   1 -12   5       31.01       31.13      4.38 o 
   2 -12   5        4.15       -1.65      3.86 o 
   3 -12   5      309.79      309.69     12.56 o 
   4 -12   5       29.18       32.31      3.36 o 
   5 -12   5      132.05      135.00      6.11 o 
   6 -12   5      214.89      211.43      7.91 o 
   7 -12   5        1.70       -1.65      3.87 o 
   8 -12   5       14.25       15.42      3.44 o 
   9 -12   5        1.72        0.88      3.54 o 
  10 -12   5       26.77       23.96      4.00 o 
  11 -12   5       18.40       12.37      3.96 o 
  12 -12   5        6.00        5.77      3.90 o 
  13 -12   5        0.44        3.06      4.26 o 
  -7 -11   5        9.07        2.67      7.63 o 
  -6 -11   5       16.76       20.96      7.23 o 
  -5 -11   5        6.80        6.34      6.90 o 
  -4 -11   5        2.04       -1.58      6.18 o 
  -3 -11   5       97.13       74.66      7.54 o 
  -2 -11   5      298.69      278.37      8.95 o 
  -1 -11   5        1.08       -0.45      3.70 o 
   0 -11   5       31.99       37.17      3.89 o 
   1 -11   5       61.94       64.92      4.37 o 
   2 -11   5      200.49      197.60      7.20 o 
   3 -11   5        0.91        4.10      2.74 o 
   4 -11   5       78.06       90.96      5.84 o 
   5 -11   5        5.96        6.48      2.94 o 
   6 -11   5      465.29      443.34     11.94 o 
   7 -11   5       34.20       31.19     12.23 o 
   8 -11   5       32.13       35.69      3.52 o 
   9 -11   5       78.83       84.29      3.73 o 
  10 -11   5        0.32       -1.53      2.98 o 
  11 -11   5        9.78        7.94      3.72 o 
  12 -11   5       24.62       21.05      3.86 o 
  13 -11   5        0.64       -2.43      3.44 o 
  14 -11   5       24.96       32.54      6.56 o 
  -8 -10   5        7.77        5.25      6.98 o 
  -7 -10   5        3.83        2.10      6.32 o 
  -6 -10   5        0.15        2.62      4.45 o 
  -5 -10   5        2.92        0.09      4.28 o 
  -4 -10   5       11.84       10.77      4.19 o 
  -3 -10   5      114.24      107.61      4.39 o 
  -2 -10   5      191.95      198.49      6.62 o 
  -1 -10   5        1.45       -0.87      2.60 o 
   0 -10   5       57.43       56.66      3.09 o 
   1 -10   5        6.69        7.98      2.16 o 
   2 -10   5        7.29       10.22      2.61 o 
   3 -10   5      187.20      179.14      5.29 o 
   4 -10   5      508.04      483.23     10.03 o 
   5 -10   5      233.63      230.05      6.02 o 
   6 -10   5      318.85      316.79      9.08 o 
   7 -10   5        0.28        2.69      2.46 o 
   8 -10   5        6.02        3.65      2.68 o 
   9 -10   5       42.23       33.29      4.96 o 
  10 -10   5        8.22        8.24      2.91 o 
  11 -10   5        0.76       -0.18      3.06 o 
  12 -10   5        0.36        0.80      3.53 o 
  13 -10   5        0.25        3.62      3.49 o 
  14 -10   5        0.24       -0.38      5.96 o 
 -10  -9   5        0.46        4.48      6.37 o 
  -9  -9   5        1.54        2.59      4.84 o 
  -8  -9   5       17.89       16.77      4.74 o 
  -7  -9   5       37.44       43.95      4.67 o 
  -6  -9   5       38.07       36.39      4.43 o 
  -5  -9   5      117.85      113.05      5.40 o 
  -4  -9   5       83.56       80.53      5.28 o 
  -3  -9   5      128.65      133.31      4.24 o 
  -2  -9   5      318.32      290.19      5.91 o 
  -1  -9   5      240.95      236.28      5.07 o 
   0  -9   5      663.57      690.35     11.73 o 
   1  -9   5      233.90      234.52      5.10 o 
   2  -9   5       78.18       83.85      3.45 o 
   3  -9   5      362.87      340.71     13.76 o 
   4  -9   5       55.45       68.90      2.45 o 
   5  -9   5       25.30       20.57      1.82 o 
   6  -9   5      507.26      492.45      7.04 o 
   7  -9   5      123.51      124.05      3.85 o 
   8  -9   5      539.22      501.40      9.07 o 
   9  -9   5       33.30       36.49      2.87 o 
  10  -9   5        1.28        1.80      2.77 o 
  11  -9   5        0.06       -2.90      2.90 o 
  12  -9   5        2.21        0.00      3.09 o 
  13  -9   5        6.07       14.93      3.49 o 
  14  -9   5        2.24        9.15      8.51 o 
 -11  -8   5        5.67       -0.17      6.67 o 
 -10  -8   5        7.66       14.02      4.60 o 
  -9  -8   5        0.65        1.57      4.07 o 
  -8  -8   5       57.27       50.57      4.55 o 
  -7  -8   5       20.64       23.65      3.22 o 
  -6  -8   5        6.04        8.46      2.87 o 
  -5  -8   5       11.27        8.94      2.67 o 
  -4  -8   5      187.54      192.22      4.69 o 
  -3  -8   5      349.76      352.01      5.38 o 
  -2  -8   5      496.09      480.14      7.98 o 
  -1  -8   5      560.22      557.06      8.40 o 
   0  -8   5        2.03       -0.24      1.05 o 
   1  -8   5      210.87      208.05      3.08 o 
   2  -8   5      215.94      205.07      3.52 o 
   3  -8   5      151.73      135.38      3.41 o 
   4  -8   5      342.89      348.40      4.45 o 
   5  -8   5       90.01       95.13      2.46 o 
   6  -8   5      993.09     1014.71     13.23 o 
   7  -8   5       90.56       83.48      3.46 o 
   8  -8   5       20.30       15.12      2.12 o 
   9  -8   5        0.19        0.79      2.46 o 
  10  -8   5       85.40       80.45      3.46 o 
  11  -8   5        1.00        1.44      2.93 o 
  12  -8   5        4.47        2.56      3.14 o 
  13  -8   5        3.18        4.60      6.73 o 
  14  -8   5        0.92        5.71      9.01 o 
 -12  -7   5       20.23       25.06      8.18 o 
 -11  -7   5        0.27        3.83      4.00 o 
 -10  -7   5        0.12        1.38      3.43 o 
  -9  -7   5       13.20        8.42      3.77 o 
  -8  -7   5       65.91       64.11      6.27 o 
  -7  -7   5        1.72       -2.63      2.63 o 
  -6  -7   5      412.57      422.43      6.88 o 
  -5  -7   5      272.49      268.43      5.35 o 
  -4  -7   5      465.56      460.27      6.53 o 
  -3  -7   5      208.00      226.07      3.30 o 
  -2  -7   5        0.01        2.35      1.02 o 
  -1  -7   5        3.63        2.26      0.81 o 
   0  -7   5      667.07      683.25      8.39 o 
   1  -7   5     1121.34     1165.34     12.17 o 
   2  -7   5        7.99       12.96      1.23 o 
   3  -7   5      673.19      674.94     13.53 o 
   4  -7   5      614.83      639.74      6.65 o 
   5  -7   5       28.12       31.76      1.19 o 
   6  -7   5      175.48      161.87      2.97 o 
   7  -7   5       93.46       89.69      2.22 o 
   8  -7   5      137.35      131.35      3.53 o 
   9  -7   5       44.58       47.81      2.91 o 
  10  -7   5       14.89       12.52      2.74 o 
  11  -7   5       52.25       60.79      3.43 o 
  12  -7   5        0.11        2.06      3.10 o 
  13  -7   5        1.11        1.70      5.39 o 
  14  -7   5        3.81        0.46      8.95 o 
 -12  -6   5        0.97       -2.48      5.49 o 
 -11  -6   5        4.06       -0.56      8.31 o 
 -10  -6   5        8.08        7.00      2.90 o 
  -9  -6   5       33.38       36.07      3.34 o 
  -8  -6   5      122.58      125.57      3.43 o 
  -7  -6   5      155.10      160.44      4.41 o 
  -6  -6   5        2.72        1.28      1.51 o 
  -5  -6   5       30.48       26.00      1.34 o 
  -4  -6   5      534.77      541.66      6.85 o 
  -3  -6   5     1204.57     1157.44     14.66 o 
  -2  -6   5     1734.11     1727.22     17.89 o 
  -1  -6   5     2120.69     2244.34     24.62 o 
   0  -6   5       36.99       35.84      1.21 o 
   1  -6   5        7.75       11.55      1.00 o 
   2  -6   5       21.59       26.07      1.03 o 
   3  -6   5       13.25       17.18      1.00 o 
   4  -6   5      379.47      394.50      4.83 o 
   5  -6   5       67.89       65.88      1.44 o 
   6  -6   5     1280.56     1302.79     14.39 o 
   7  -6   5        7.16       13.04      1.64 o 
   8  -6   5       30.60       39.79      3.35 o 
   9  -6   5       48.38       48.81      2.83 o 
  10  -6   5       17.43       11.34      2.71 o 
  11  -6   5       14.14       10.95      2.94 o 
  12  -6   5       11.48       12.49      4.42 o 
  13  -6   5        1.03        4.67      4.60 o 
  14  -6   5       17.50       27.91      9.01 o 
 -13  -5   5       15.28        7.35      5.49 o 
 -12  -5   5       30.12       30.39      8.10 o 
 -11  -5   5        8.47        5.82      4.23 o 
 -10  -5   5       22.19       20.81      2.01 o 
  -9  -5   5       86.59       83.54      3.66 o 
  -8  -5   5       11.72        8.63      1.51 o 
  -7  -5   5       21.70       25.58      1.68 o 
  -6  -5   5      347.43      356.49      4.48 o 
  -5  -5   5      368.34      364.77      4.24 o 
  -4  -5   5     1003.67     1046.23     11.61 o 
  -3  -5   5      300.67      282.80      3.82 o 
  -2  -5   5       75.53       85.65      1.55 o 
  -1  -5   5      652.47      723.74      8.51 o 
   0  -5   5      596.23      614.65      6.91 o 
   1  -5   5     1278.98     1387.67     15.18 o 
   2  -5   5      558.51      542.41      7.90 o 
   3  -5   5       97.27       94.41      1.95 o 
   4  -5   5      986.51      944.41      9.49 o 
   5  -5   5        7.93        8.67      0.93 o 
   6  -5   5       16.34       21.21      1.67 o 
   7  -5   5       71.62       75.42      2.21 o 
   8  -5   5        2.74        7.92      1.98 o 
   9  -5   5      229.50      219.14      5.22 o 
  10  -5   5       49.84       50.49      3.59 o 
  11  -5   5       10.64       14.68      3.63 o 
  12  -5   5       15.79        9.21      7.69 o 
  13  -5   5        2.51        0.27      4.52 o 
 -14  -4   5        9.20       15.24      8.87 o 
 -13  -4   5       13.93       13.13     13.51 o 
 -12  -4   5        2.13        7.05      3.42 o 
 -11  -4   5        1.44        1.36      2.96 o 
 -10  -4   5       59.44       59.49      2.82 o 
  -9  -4   5      133.41      132.31      3.73 o 
  -8  -4   5      459.59      444.72      5.72 o 
  -7  -4   5      149.90      147.04      3.78 o 
  -6  -4   5      406.40      431.86      6.50 o 
  -5  -4   5        4.47        4.71      0.80 o 
  -4  -4   5      149.17      136.12      2.04 o 
  -3  -4   5     1818.86     1840.71     19.94 o 
  -2  -4   5     2017.51     2084.32     20.18 o 
  -1  -4   5      244.65      230.92      2.59 o 
   0  -4   5      770.71      801.99      8.74 o 
   1  -4   5      107.19       86.37      2.19 o 
   2  -4   5      327.53      368.05      6.14 o 
   3  -4   5       89.42       95.32      1.93 o 
   4  -4   5      112.79      104.67      1.92 o 
   5  -4   5       39.11       34.90      1.18 o 
   6  -4   5      859.95      880.77     10.65 o 
   7  -4   5       17.09       19.09      1.67 o 
   8  -4   5      492.25      484.09      8.62 o 
   9  -4   5        0.23       -0.19      2.36 o 
  10  -4   5       15.10       13.06      3.39 o 
  11  -4   5        0.92       -3.39      4.18 o 
  12  -4   5       14.08       16.39     12.97 o 
  13  -4   5       10.32       17.16      4.94 o 
 -14  -3   5        4.13        8.51      5.13 o 
 -13  -3   5       36.61       39.88      3.90 o 
 -12  -3   5       76.07       85.67      3.46 o 
 -11  -3   5       24.09       26.39      2.49 o 
 -10  -3   5      266.74      264.12      5.33 o 
  -9  -3   5       20.94       23.83      2.49 o 
  -8  -3   5        0.27        1.42      1.34 o 
  -7  -3   5       18.34       18.50      1.60 o 
  -6  -3   5       52.04       60.52      1.27 o 
  -5  -3   5     1556.53     1556.78     16.84 o 
  -4  -3   5     2665.04     2671.60     28.75 o 
  -3  -3   5       53.29       43.33      1.01 o 
  -2  -3   5        6.55        9.41      0.57 o 
  -1  -3   5        0.97        3.25      0.66 o 
   0  -3   5     1439.02     1539.24     14.89 o 
   1  -3   5     1446.69     1630.68     16.90 o 
   2  -3   5      191.41      139.72      2.13 o 
   3  -3   5     1426.24     1514.60     18.94 o 
   4  -3   5      394.08      385.88      4.95 o 
   5  -3   5      122.57      111.58      2.04 o 
   6  -3   5       25.72       30.99      1.59 o 
   7  -3   5      146.18      148.79      4.50 o 
   8  -3   5      466.82      458.70      8.26 o 
   9  -3   5       47.22       47.25      3.52 o 
  10  -3   5      116.86      108.53      5.54 o 
  11  -3   5       25.87       20.09      4.73 o 
  12  -3   5       31.52       31.66      5.17 o 
  13  -3   5        0.17       -5.51      5.89 o 
 -15  -2   5        8.69       -1.96      9.50 o 
 -14  -2   5       15.77       23.27      3.81 o 
 -13  -2   5       22.75       21.30      2.87 o 
 -12  -2   5       11.53        8.51      2.43 o 
 -11  -2   5        0.20       -0.98      2.02 o 
 -10  -2   5      366.79      355.96      6.53 o 
  -9  -2   5       27.36       23.49      1.47 o 
  -8  -2   5      843.93      828.95     11.68 o 
  -7  -2   5      219.25      200.82      3.25 o 
  -6  -2   5      943.31      966.07     12.19 o 
  -5  -2   5      157.36      157.51      2.53 o 
  -4  -2   5       61.54       71.74      1.18 o 
  -3  -2   5      304.92      289.02      3.35 o 
  -2  -2   5      529.72      528.24      6.26 o 
  -1  -2   5      137.07      181.60      2.20 o 
   0  -2   5     2725.04     2882.60     31.01 o 
   1  -2   5      975.51     1013.47     10.58 o 
   2  -2   5      607.37      661.51      8.07 o 
   3  -2   5      160.03      178.03      3.31 o 
   4  -2   5        8.74        9.74      1.20 o 
   5  -2   5       60.91       55.88      1.79 o 
   6  -2   5      588.26      597.24      8.19 o 
   7  -2   5       89.36       85.39      3.68 o 
   8  -2   5       19.31       18.26      2.97 o 
   9  -2   5       17.32       21.53      4.23 o 
  10  -2   5       46.48       38.07      4.77 o 
  11  -2   5        1.48        4.33      4.80 o 
  12  -2   5       14.63       23.33      6.48 o 
 -15  -1   5        1.18        0.43      3.28 o 
 -14  -1   5        2.09       -0.01      2.82 o 
 -13  -1   5       29.55       37.15      2.72 o 
 -12  -1   5      102.50      105.21      3.96 o 
 -11  -1   5       53.56       57.51      1.99 o 
 -10  -1   5      182.44      179.07      3.27 o 
  -9  -1   5      192.97      179.19      3.04 o 
  -8  -1   5       30.16       28.52      1.21 o 
  -7  -1   5      175.03      195.76      3.86 o 
  -6  -1   5      141.83      147.28      4.06 o 
  -5  -1   5     1993.78     1898.22     29.25 o 
  -4  -1   5     3492.33     3496.26     37.54 o 
  -3  -1   5      107.67       86.47      2.09 o 
  -2  -1   5     3409.91     3399.00     36.45 o 
  -1  -1   5      689.84      743.45      7.80 o 
   0  -1   5       81.77       89.75      1.58 o 
   1  -1   5      157.45      174.58      2.61 o 
   2  -1   5      212.50      199.24      3.30 o 
   3  -1   5     1897.30     1989.92     24.12 o 
   4  -1   5      237.21      240.11      3.48 o 
   5  -1   5      445.90      447.87      6.35 o 
   6  -1   5       26.61       24.93      3.14 o 
   7  -1   5       80.74       75.07      3.71 o 
   8  -1   5       84.51       82.93      5.00 o 
   9  -1   5       11.64       10.80      4.27 o 
  10  -1   5        2.19       -2.88      5.30 o 
  11  -1   5       21.40       10.19      6.95 o 
  12  -1   5        7.18        1.74      6.74 o 
 -16   0   5        5.27        7.56      3.91 o 
 -15   0   5        7.81       15.18      3.61 o 
 -14   0   5       55.01       57.35      2.99 o 
 -13   0   5       19.28       24.87      2.32 o 
 -12   0   5       12.00        9.54      1.65 o 
 -11   0   5        0.73        1.84      1.29 o 
 -10   0   5       66.60       67.40      2.41 o 
  -9   0   5      438.06      434.57      8.17 o 
  -8   0   5       65.33       55.13      1.88 o 
  -7   0   5     1142.13     1086.34     18.99 o 
  -6   0   5      438.87      424.09      9.55 o 
  -5   0   5      643.13      643.22     11.36 o 
  -4   0   5      705.73      774.40      9.04 o 
  -3   0   5       41.75       49.34      0.94 o 
  -2   0   5     1796.83     1783.20     20.64 o 
  -1   0   5     1231.39     1235.90     12.78 o 
   0   0   5     3037.77     3203.75     34.48 o 
   1   0   5     2916.96     2844.34     32.94 o 
   2   0   5      234.62      230.20      4.24 o 
   3   0   5       19.66       20.41      1.29 o 
   4   0   5       14.84       16.33      1.69 o 
   5   0   5      319.26      321.35      6.39 o 
   6   0   5      130.32      132.00      4.14 o 
   7   0   5       61.60       61.07      4.30 o 
   8   0   5        7.47       16.32      4.30 o 
   9   0   5       20.21       29.69      5.94 o 
  10   0   5        0.11       -6.56      6.56 o 
  11   0   5        1.01       -4.18      7.15 o 
 -16   1   5       31.98       37.36      3.40 o 
 -15   1   5       21.09       20.28      3.14 o 
 -14   1   5        8.91        9.30      2.34 o 
 -13   1   5        0.28        0.21      1.69 o 
 -12   1   5        8.23       12.95      1.36 o 
 -11   1   5      110.82      110.34      2.40 o 
 -10   1   5      146.98      150.13      3.59 o 
  -9   1   5      220.35      204.99      9.25 o 
  -8   1   5       68.12       72.83      5.39 o 
  -7   1   5       25.86       33.35      4.03 o 
  -6   1   5      342.55      318.97      6.69 o 
  -5   1   5       44.58       29.91      3.24 o 
  -4   1   5     1836.78     1848.99     18.73 o 
  -3   1   5      930.34      870.25      8.98 o 
  -2   1   5     1039.72     1028.16     11.26 o 
  -1   1   5      704.77      772.69      8.18 o 
   0   1   5       57.84       60.16      1.82 o 
   1   1   5      163.18      181.37      3.14 o 
   2   1   5      660.93      650.96      9.07 o 
   3   1   5      767.39      767.40     10.34 o 
   4   1   5      654.48      660.91     11.23 o 
   5   1   5       20.31       18.93      2.88 o 
   6   1   5       21.56       16.61      3.08 o 
   7   1   5        2.25        1.17      3.87 o 
   8   1   5        0.43        0.78      4.56 o 
   9   1   5        2.95        2.13      6.55 o 
  10   1   5        0.44       -3.95      6.90 o 
 -16   2   5        9.86       11.60      2.95 o 
 -15   2   5       36.91       39.29      2.67 o 
 -14   2   5       43.06       50.21      2.29 o 
 -13   2   5       34.34       33.18      1.61 o 
 -12   2   5      113.50      105.14      2.81 o 
 -11   2   5        6.64        5.15      2.04 o 
 -10   2   5      111.12      117.47      7.63 o 
  -9   2   5      348.10      318.98     12.31 o 
  -8   2   5       10.46        6.02      3.63 o 
  -7   2   5     1211.08     1210.86     37.53 o 
  -6   2   5      655.96      662.81     11.78 o 
  -5   2   5     1849.01     1873.92     20.18 o 
  -4   2   5     1743.97     1824.36     18.51 o 
  -3   2   5      276.45      274.63      3.16 o 
  -2   2   5       22.23       32.56      1.13 o 
  -1   2   5     1404.67     1463.54     14.35 o 
   0   2   5      851.18      919.64     11.09 o 
   1   2   5      891.32      949.13     12.47 o 
   2   2   5      233.97      237.17      4.06 o 
   3   2   5       54.91       61.89      2.69 o 
   4   2   5      163.94      161.41      5.19 o 
   5   2   5       59.02       64.70      3.66 o 
   6   2   5       12.82       17.49      3.99 o 
   7   2   5       11.24       10.34      6.34 o 
   8   2   5       13.14       11.86      6.75 o 
   9   2   5       14.65       16.45      7.43 o 
  10   2   5        6.05       16.40      8.05 o 
 -16   3   5       24.76       28.81      3.09 o 
 -15   3   5        4.61        9.30      2.14 o 
 -14   3   5        0.08       -1.41      1.59 o 
 -13   3   5        9.55        9.42      1.45 o 
 -12   3   5       51.13       54.93      6.67 o 
 -11   3   5       86.69       95.64      7.20 o 
 -10   3   5      490.69      479.00     17.27 o 
  -9   3   5      393.12      354.91     13.39 o 
  -8   3   5       14.66       25.91      1.27 o 
  -7   3   5      116.87      120.88      3.07 o 
  -6   3   5       35.75       37.05      0.99 o 
  -5   3   5      620.07      619.46      6.16 o 
  -4   3   5     1189.71     1198.61     12.33 o 
  -3   3   5      106.51       81.05      1.95 o 
  -2   3   5     2292.48     2324.79     22.57 o 
  -1   3   5      473.16      494.05      5.24 o 
   0   3   5        6.69        4.39      1.00 o 
   1   3   5       10.54       10.97      1.54 o 
   2   3   5      282.99      302.91      6.25 o 
   3   3   5      388.69      407.94      9.11 o 
   4   3   5      181.33      189.37      6.26 o 
   5   3   5        2.81        0.61      3.86 o 
   6   3   5       17.82       19.33      6.66 o 
   7   3   5        9.02        1.73      6.61 o 
   8   3   5        1.95       -1.92      7.35 o 
   9   3   5        0.44        7.11      7.73 o 
 -16   4   5        1.12        1.41      2.30 o 
 -15   4   5       10.99       10.62      2.01 o 
 -14   4   5       12.54       12.12      1.36 o 
 -13   4   5       75.89       73.79      2.96 o 
 -12   4   5      153.22      140.49      5.97 o 
 -11   4   5      147.15      128.88      4.23 o 
 -10   4   5       91.94       96.17      3.56 o 
  -9   4   5       31.54       25.20      2.42 o 
  -8   4   5       15.15       19.81      1.05 o 
  -7   4   5     1411.18     1336.73     15.56 o 
  -6   4   5      754.83      780.46      8.69 o 
  -5   4   5      145.23      142.79      2.05 o 
  -4   4   5      308.36      322.03      3.77 o 
  -3   4   5       24.44       25.02      1.42 o 
  -2   4   5        0.38       -0.91      0.91 o 
  -1   4   5        2.37        3.17      1.11 o 
   0   4   5      622.44      627.49      9.49 o 
   1   4   5       58.89       61.34      2.76 o 
   2   4   5      167.79      180.58      6.74 o 
   3   4   5        1.10       -3.93      3.93 o 
   4   4   5        3.65        1.70      3.98 o 
   5   4   5        4.73        5.15      6.50 o 
   6   4   5        3.65       -3.76      6.29 o 
   7   4   5       10.74       -3.87      7.35 o 
   8   4   5        1.85       -2.91      7.01 o 
 -17   5   5        1.15       -4.30      4.30 o 
 -16   5   5       36.41       37.19      2.40 o 
 -15   5   5        9.84       11.33      1.68 o 
 -14   5   5        7.85        8.68      1.39 o 
 -13   5   5        8.76        6.54      2.98 o 
 -12   5   5       42.91       43.43      2.69 o 
 -11   5   5      114.34      109.10      2.68 o 
 -10   5   5      303.37      272.42      4.41 o 
  -9   5   5      402.02      401.69      5.08 o 
  -8   5   5      157.61      144.97      2.35 o 
  -7   5   5      356.16      347.12      4.68 o 
  -6   5   5       40.12       36.62      1.08 o 
  -5   5   5      542.01      516.56      5.71 o 
  -4   5   5       94.28       87.83      2.17 o 
  -3   5   5        6.06        5.10      1.03 o 
  -2   5   5     1250.45     1280.79     15.15 o 
  -1   5   5      552.01      550.98      8.79 o 
   0   5   5       25.15       22.36      2.79 o 
   1   5   5      393.81      389.15     10.77 o 
   2   5   5       17.98       22.07      4.17 o 
   3   5   5       61.28       66.85      5.49 o 
   4   5   5        1.46       -0.31      4.90 o 
   5   5   5       17.16       18.61      6.85 o 
   6   5   5        9.03        6.34      7.71 o 
   7   5   5        0.23        8.19      8.07 o 
 -16   6   5        1.10        1.21      2.17 o 
 -15   6   5        0.13       -1.01      1.87 o 
 -14   6   5       23.24       25.83      1.64 o 
 -13   6   5       78.36       74.69      2.06 o 
 -12   6   5       63.11       62.04      1.66 o 
 -11   6   5      135.57      134.26      2.40 o 
 -10   6   5       61.20       62.51      1.60 o 
  -9   6   5       50.06       45.41      1.45 o 
  -8   6   5       49.75       50.42      1.54 o 
  -7   6   5      735.18      731.38      7.79 o 
  -6   6   5      395.17      406.23      4.99 o 
  -5   6   5        4.89        2.73      1.21 o 
  -4   6   5        3.79        3.37      1.37 o 
  -3   6   5      292.35      285.83      4.61 o 
  -2   6   5       87.53       92.21      2.70 o 
  -1   6   5        9.97        6.43      3.14 o 
   0   6   5      184.99      195.15      6.12 o 
   1   6   5       19.64       20.54      3.99 o 
   2   6   5      158.28      166.54      8.39 o 
   3   6   5        5.32        9.53      5.06 o 
   4   6   5       47.86       48.87      6.19 o 
   5   6   5        0.15       -7.86      7.86 o 
   6   6   5       12.57        6.03      8.40 o 
   7   6   5        1.38        7.33      8.87 o 
 -16   7   5       17.87       19.13      2.39 o 
 -15   7   5       26.64       26.36      1.96 o 
 -14   7   5        2.71        4.81      1.70 o 
 -13   7   5       15.53       17.39      1.57 o 
 -12   7   5        0.06       -0.08      1.43 o 
 -11   7   5       12.67       10.22      1.44 o 
 -10   7   5       86.71       78.17      1.99 o 
  -9   7   5       76.44       73.03      1.92 o 
  -8   7   5      324.15      296.99      4.61 o 
  -7   7   5      145.82      140.86      2.49 o 
  -6   7   5      151.29      146.34      3.11 o 
  -5   7   5       22.08       22.41      1.77 o 
  -4   7   5       85.01       75.39      2.51 o 
  -3   7   5      238.13      230.02      5.18 o 
  -2   7   5       24.37       28.37      2.64 o 
  -1   7   5      108.01      109.64      4.59 o 
   0   7   5       14.45       18.63      4.35 o 
   1   7   5      146.49      130.07      6.48 o 
   2   7   5       15.50       15.98      4.95 o 
   3   7   5        0.13        2.98      5.18 o 
   4   7   5        3.33        3.09      7.36 o 
   5   7   5       18.61       19.60      8.34 o 
   6   7   5        1.48       -9.12      9.12 o 
 -16   8   5        0.22       -0.12      2.18 o 
 -15   8   5        5.55        5.91      2.08 o 
 -14   8   5       21.57       24.78      3.44 o 
 -13   8   5       12.54       11.96      1.94 o 
 -12   8   5       71.29       71.29      2.33 o 
 -11   8   5       88.88       88.07      2.45 o 
 -10   8   5       11.77       15.64      1.90 o 
  -9   8   5       27.63       30.31      1.91 o 
  -8   8   5        5.96        3.44      1.23 o 
  -7   8   5      136.59      135.67      4.05 o 
  -6   8   5       39.32       36.37      2.25 o 
  -5   8   5        2.29        3.47      2.50 o 
  -4   8   5      168.53      167.71      5.73 o 
  -3   8   5        0.91        1.07      2.71 o 
  -2   8   5        7.06        6.05      4.15 o 
  -1   8   5       15.74       16.02      6.79 o 
   0   8   5       17.63       18.86      4.77 o 
   1   8   5       20.95       19.50      6.32 o 
   2   8   5       38.71       44.86      5.93 o 
   3   8   5       28.55       27.06      6.29 o 
   4   8   5        9.05       22.10      9.27 o 
   5   8   5        0.04       -8.34      8.34 o 
 -16   9   5        5.70        6.34      2.72 o 
 -15   9   5        2.78        1.63      2.31 o 
 -14   9   5       17.74       18.17      2.32 o 
 -13   9   5       31.81       31.29      2.31 o 
 -12   9   5        1.61        1.82      2.10 o 
 -11   9   5        8.70        9.50      2.12 o 
 -10   9   5        9.76       13.33      2.37 o 
  -9   9   5       88.81       87.83      3.45 o 
  -8   9   5       90.45       95.98      3.00 o 
  -7   9   5       41.91       44.22      2.53 o 
  -6   9   5        1.06        3.73      2.52 o 
  -5   9   5       17.93       15.87      2.75 o 
  -4   9   5        5.41        2.72      3.13 o 
  -3   9   5       13.15       18.90      4.58 o 
  -2   9   5        4.97        8.90      6.85 o 
  -1   9   5       24.16       29.53      7.22 o 
   0   9   5       22.07       16.72      7.63 o 
   1   9   5       14.13       15.73      7.81 o 
   2   9   5        2.14        3.35      6.20 o 
   3   9   5        2.54        5.51      9.62 o 
 -15  10   5        2.03        3.89      3.72 o 
 -14  10   5        3.86        0.12      2.47 o 
 -13  10   5        1.11       -2.42      2.42 o 
 -12  10   5       18.35       17.49      2.47 o 
 -11  10   5        0.69        0.66      2.63 o 
 -10  10   5       27.83       27.49      2.77 o 
  -9  10   5       42.19       40.28      3.28 o 
  -8  10   5        0.14        0.17      3.53 o 
  -7  10   5        5.00        0.80      2.77 o 
  -6  10   5       10.07       15.72      2.96 o 
  -5  10   5        7.61        9.34      3.78 o 
  -4  10   5       89.20       89.12      6.08 o 
  -3  10   5       11.91       11.73      6.99 o 
  -2  10   5       23.54       21.86      8.05 o 
  -1  10   5       15.54        5.44      8.27 o 
   0  10   5        7.89        1.94      8.05 o 
   1  10   5        7.56       -9.30      9.30 o 
   2  10   5        6.98       -1.74     10.03 o 
 -14  11   5        2.31       -0.49      3.05 o 
 -13  11   5       11.04       11.00      3.07 o 
 -12  11   5        0.63       -3.42      3.42 o 
 -11  11   5        1.42        0.21      3.97 o 
 -10  11   5        1.54       -3.84      3.84 o 
  -9  11   5        9.09        4.75      2.67 o 
  -8  11   5       50.28       51.36      3.38 o 
  -7  11   5       38.98       38.71      3.92 o 
  -6  11   5       24.22       23.17      3.98 o 
  -5  11   5        8.48        5.41      6.66 o 
  -4  11   5        3.89        5.35      7.60 o 
  -3  11   5        1.57       -1.30      7.78 o 
  -2  11   5        6.69        7.97      8.64 o 
  -1  11   5        6.90        3.38      8.40 o 
   0  11   5        0.96       -9.52      9.52 o 
 -13  12   5        1.20       -3.38      5.66 o 
 -12  12   5        0.63        3.15      4.58 o 
 -11  12   5        4.50       10.05      5.65 o 
 -10  12   5       36.95       44.58      4.74 o 
  -9  12   5        6.70        7.03      3.49 o 
  -8  12   5        3.48        1.56      4.22 o 
  -7  12   5        0.03       -1.77      6.46 o 
  -6  12   5        7.10        9.51      7.23 o 
  -5  12   5       10.79       23.01      7.76 o 
  -4  12   5       11.89        4.80      8.03 o 
  -3  12   5        1.25       10.66      7.83 o 
  -2  12   5        8.98       13.09      9.39 o 
 -12  13   5        0.14       -0.49      6.00 o 
 -11  13   5       26.96       16.30     16.05 o 
 -10  13   5        2.53       11.25      5.99 o 
  -9  13   5        0.36       -2.05      3.79 o 
  -8  13   5       26.23       26.39      6.67 o 
  -7  13   5        0.68        4.74      6.90 o 
  -6  13   5        2.43       -7.14      7.14 o 
   3 -17   6        0.78       -0.37      9.65 o 
   4 -17   6        6.31       14.76      8.59 o 
   5 -17   6        7.41        6.00      9.14 o 
   7 -17   6        8.94       15.22     10.74 o 
  -1 -16   6        4.64        2.56      9.03 o 
   0 -16   6        0.21        5.70      9.70 o 
   1 -16   6        7.75       -6.72      8.10 o 
   2 -16   6        3.07       -1.44      8.31 o 
   3 -16   6       11.08        9.89      8.88 o 
   4 -16   6       15.24        7.33      8.55 o 
   5 -16   6        1.15        5.36      8.48 o 
   6 -16   6        7.75        9.62      8.31 o 
   7 -16   6       10.08       -3.02      6.08 o 
   8 -16   6        1.17       -1.53      6.00 o 
   9 -16   6       13.60       19.67      6.17 o 
  10 -16   6        0.38        0.05     10.71 o 
  -2 -15   6        1.73       -6.05      8.98 o 
  -1 -15   6        8.38        5.97      8.39 o 
   0 -15   6        0.22       11.46      8.67 o 
   1 -15   6       47.09       51.10      7.44 o 
   2 -15   6       10.76       13.27      7.75 o 
   3 -15   6        0.40        2.38      7.33 o 
   4 -15   6       24.31       30.76      8.21 o 
   5 -15   6       14.57       33.75      8.27 o 
   6 -15   6        1.05        5.25      7.39 o 
   7 -15   6       53.60       49.45      8.15 o 
   8 -15   6        3.25        8.93      5.69 o 
   9 -15   6        4.51       13.99      8.81 o 
  10 -15   6        1.13       -2.67      6.87 o 
  11 -15   6        0.04       -0.69     10.11 o 
  -4 -14   6       16.69       18.50      9.23 o 
  -3 -14   6        0.21       -3.33      8.50 o 
  -2 -14   6       11.96       18.31      8.59 o 
  -1 -14   6       18.02       17.06      7.59 o 
   0 -14   6        0.62       -4.81      5.12 o 
   1 -14   6       40.11       44.77      9.00 o 
   2 -14   6        1.93       -3.98      5.66 o 
   3 -14   6       25.57       33.59      7.75 o 
   4 -14   6       15.68       19.11      6.69 o 
   5 -14   6       11.85       13.57      7.22 o 
   6 -14   6        3.52       10.55      6.24 o 
   7 -14   6        0.56        4.26      6.71 o 
   8 -14   6       15.08        6.73      5.25 o 
   9 -14   6        5.05       -2.14      5.18 o 
  10 -14   6        1.92        1.23      5.19 o 
  11 -14   6        0.83        0.59      5.15 o 
  12 -14   6       15.72       19.64      9.95 o 
  -5 -13   6        1.83       -0.61      8.21 o 
  -4 -13   6        5.93       -7.92      7.92 o 
  -3 -13   6        3.26       -5.23      7.62 o 
  -2 -13   6        2.98       -0.08      7.55 o 
  -1 -13   6       58.72       63.71      5.64 o 
   0 -13   6       29.72       31.17      4.95 o 
   1 -13   6       41.40       41.26      4.84 o 
   2 -13   6        0.41       -2.00     11.36 o 
   3 -13   6        6.68       14.61      4.25 o 
   4 -13   6       17.74       22.73      6.66 o 
   5 -13   6        6.69        5.15      6.24 o 
   6 -13   6        1.65       -3.33      5.36 o 
   7 -13   6      122.54      129.31      8.74 o 
   8 -13   6        5.11       12.38      3.93 o 
   9 -13   6       22.56       30.39      4.32 o 
  10 -13   6        3.54        3.50      5.44 o 
  11 -13   6       15.23       13.59      4.64 o 
  12 -13   6       12.74       13.58      4.43 o 
  -6 -12   6        2.00        8.32      7.52 o 
  -5 -12   6       10.52        5.25      7.44 o 
  -4 -12   6       46.37       49.53      7.30 o 
  -3 -12   6        2.15       -2.48      6.72 o 
  -2 -12   6      140.73      114.30      8.51 o 
  -1 -12   6        3.73        6.83      4.55 o 
   0 -12   6        0.14       -3.87      3.87 o 
   1 -12   6       44.79       41.26      5.77 o 
   2 -12   6        8.82        3.06      4.41 o 
   3 -12   6       19.75       18.94      5.47 o 
   4 -12   6       12.44       12.53      3.87 o 
   5 -12   6        0.96       -0.30      5.92 o 
   6 -12   6       10.45       13.51      7.43 o 
   7 -12   6        0.29        1.60      6.19 o 
   8 -12   6        0.56       -1.94      3.39 o 
   9 -12   6       12.92       11.41      3.86 o 
  10 -12   6       77.30       77.24      5.16 o 
  11 -12   6       29.49       26.35      4.39 o 
  12 -12   6       24.42       18.04      4.27 o 
  13 -12   6        3.35        4.98      4.70 o 
  -8 -11   6        2.59        3.47      7.39 o 
  -7 -11   6       14.78        6.31      6.93 o 
  -6 -11   6        9.05       24.13      6.88 o 
  -5 -11   6       14.63       15.20      6.61 o 
  -4 -11   6       18.59       14.08      6.35 o 
  -3 -11   6      144.11      135.29      8.93 o 
  -2 -11   6      229.61      223.25      8.11 o 
  -1 -11   6       16.49       12.64      4.12 o 
   0 -11   6      199.10      194.76      7.27 o 
   1 -11   6       31.06       39.07      4.19 o 
   2 -11   6      170.48      173.24     12.83 o 
   3 -11   6       44.61       49.26      3.41 o 
   4 -11   6        3.23       -1.14      2.65 o 
   5 -11   6        1.85        1.63      2.76 o 
   6 -11   6       29.57       31.01      7.19 o 
   7 -11   6       80.72       82.76      5.05 o 
   8 -11   6       12.46       12.39      3.47 o 
   9 -11   6       15.95       23.61      3.78 o 
  10 -11   6       18.32       21.71      4.18 o 
  11 -11   6        1.98        2.67      3.90 o 
  12 -11   6       35.83       27.60      4.23 o 
  13 -11   6        0.44        6.26      4.19 o 
  -9 -10   6        6.69       13.19      6.93 o 
  -8 -10   6       12.91       16.12      6.82 o 
  -7 -10   6        3.30        2.21      4.61 o 
  -6 -10   6        1.78        3.34      4.45 o 
  -5 -10   6       39.50       35.72      6.37 o 
  -4 -10   6       79.66       77.95      5.06 o 
  -3 -10   6       42.83       41.23      4.85 o 
  -2 -10   6      221.09      229.10      6.25 o 
  -1 -10   6      124.55      128.63      4.72 o 
   0 -10   6       58.82       51.47      3.14 o 
   1 -10   6       46.36       55.96      5.03 o 
   2 -10   6        9.58       14.69      3.88 o 
   3 -10   6      256.32      265.90      6.64 o 
   4 -10   6       40.39       33.77      2.78 o 
   5 -10   6       25.98       30.00      2.86 o 
   6 -10   6      291.86      293.46     11.34 o 
   7 -10   6      104.93      103.72      3.72 o 
   8 -10   6       12.85       15.53      3.24 o 
   9 -10   6        4.58       -1.25      5.51 o 
  10 -10   6      145.42      143.77      5.47 o 
  11 -10   6       23.47       30.73      4.10 o 
  12 -10   6        5.07        2.24      5.25 o 
  13 -10   6       26.60       33.93      4.97 o 
 -10  -9   6        1.73        5.67      6.02 o 
  -9  -9   6        2.50        2.64      7.51 o 
  -8  -9   6        2.39        1.13      4.26 o 
  -7  -9   6       39.11       39.40      5.61 o 
  -6  -9   6       34.41       37.80      4.27 o 
  -5  -9   6       19.03       20.13      3.03 o 
  -4  -9   6        3.47        5.40      3.97 o 
  -3  -9   6      398.44      395.98      7.49 o 
  -2  -9   6      633.97      621.29     10.61 o 
  -1  -9   6       63.78       61.83      3.34 o 
   0  -9   6       22.37       22.22      1.87 o 
   1  -9   6     1630.02     1642.70     26.15 o 
   2  -9   6      311.40      304.55      7.48 o 
   3  -9   6        1.76        2.51      1.78 o 
   4  -9   6       87.76       96.09      4.89 o 
   5  -9   6       34.40       31.82      2.73 o 
   6  -9   6       17.39       15.91      2.43 o 
   7  -9   6       66.46       66.13      3.11 o 
   8  -9   6       76.15       77.28      3.40 o 
   9  -9   6      140.92      150.71      4.80 o 
  10  -9   6        1.31        3.41      3.29 o 
  11  -9   6        8.16        0.29      3.53 o 
  12  -9   6        2.64        1.15      3.81 o 
  13  -9   6       22.08       22.05      4.82 o 
 -11  -8   6       10.06       16.69      3.65 o 
 -10  -8   6       37.34       37.42      4.46 o 
  -9  -8   6       13.02       10.95      3.42 o 
  -8  -8   6       46.08       49.88      3.67 o 
  -7  -8   6       20.96       19.12      3.21 o 
  -6  -8   6        0.44       -2.66      2.66 o 
  -5  -8   6        0.80        1.75      2.47 o 
  -4  -8   6        7.63        5.61      1.68 o 
  -3  -8   6      174.13      192.94      3.56 o 
  -2  -8   6      133.37      131.26      2.86 o 
  -1  -8   6      323.61      325.74      4.91 o 
   0  -8   6      116.64      118.30      3.13 o 
   1  -8   6        5.12        6.47      1.27 o 
   2  -8   6       69.72       73.10      2.02 o 
   3  -8   6      247.85      252.02      4.61 o 
   4  -8   6      434.52      451.37      6.52 o 
   5  -8   6      215.39      209.42      5.15 o 
   6  -8   6      314.84      304.88      6.04 o 
   7  -8   6      319.89      298.60      6.14 o 
   8  -8   6        0.27       -2.18      4.26 o 
   9  -8   6       24.17       24.55      4.06 o 
  10  -8   6       13.34       14.17      3.38 o 
  11  -8   6        4.21       -2.87      3.51 o 
  12  -8   6       17.28       18.08      6.44 o 
  13  -8   6        0.23       -4.67      4.67 o 
 -12  -7   6       18.47       21.24      8.24 o 
 -11  -7   6        4.13        9.43      8.27 o 
 -10  -7   6        1.10       -3.18      3.18 o 
  -9  -7   6        3.84        7.94      3.02 o 
  -8  -7   6       10.60       10.85      2.92 o 
  -7  -7   6      190.66      184.13      4.11 o 
  -6  -7   6       66.04       56.68      2.30 o 
  -5  -7   6      161.19      169.93      3.63 o 
  -4  -7   6      769.07      740.33      9.84 o 
  -3  -7   6      258.15      264.91      3.66 o 
  -2  -7   6       16.87       23.06      1.09 o 
  -1  -7   6      252.20      250.90      4.41 o 
   0  -7   6      199.74      180.21      2.97 o 
   1  -7   6     2228.73     2364.90     30.53 o 
   2  -7   6      207.04      205.13      2.96 o 
   3  -7   6      250.17      251.66      4.51 o 
   4  -7   6      143.35      152.29      3.39 o 
   5  -7   6       18.07       18.09      1.74 o 
   6  -7   6       24.75       19.53      1.68 o 
   7  -7   6      529.25      479.50      8.88 o 
   8  -7   6       11.66        9.94      2.51 o 
   9  -7   6      111.16      112.92      3.88 o 
  10  -7   6       22.96       22.84      3.61 o 
  11  -7   6       10.69       18.54      7.26 o 
  12  -7   6        3.79       -2.07      4.65 o 
  13  -7   6        0.02        2.36      4.70 o 
 -13  -6   6        2.19        0.20      7.80 o 
 -12  -6   6        0.99        3.29      5.03 o 
 -11  -6   6       31.40       29.94      4.87 o 
 -10  -6   6        5.74        6.54      2.25 o 
  -9  -6   6      142.19      143.05      3.70 o 
  -8  -6   6      103.98      104.96      3.04 o 
  -7  -6   6       38.16       41.92      2.50 o 
  -6  -6   6        3.91        3.02      1.57 o 
  -5  -6   6      118.35      108.76      2.22 o 
  -4  -6   6        7.94       11.33      1.47 o 
  -3  -6   6      237.93      218.02      3.05 o 
  -2  -6   6      818.38      839.00      8.46 o 
  -1  -6   6     1285.58     1322.04     13.04 o 
   0  -6   6      400.95      408.38      7.47 o 
   1  -6   6      112.30      111.83      2.58 o 
   2  -6   6      477.77      546.10      6.39 o 
   3  -6   6      191.08      177.66      4.77 o 
   4  -6   6     1237.39     1232.42     14.59 o 
   5  -6   6      211.74      214.44      3.77 o 
   6  -6   6      511.77      484.30      6.95 o 
   7  -6   6        1.86        3.18      2.19 o 
   8  -6   6       21.11       20.24      2.44 o 
   9  -6   6        5.99        1.80      2.62 o 
  10  -6   6        8.20        6.04      4.13 o 
  11  -6   6        2.69        0.62      7.69 o 
  12  -6   6       12.86       18.93      5.33 o 
  13  -6   6        0.29       -1.38      4.86 o 
 -13  -5   6        0.87       -2.74      7.91 o 
 -12  -5   6       50.96       50.62      5.27 o 
 -11  -5   6        1.67        0.89      3.18 o 
 -10  -5   6       74.89       74.65      7.51 o 
  -9  -5   6        5.87        7.30      1.72 o 
  -8  -5   6       36.15       34.52      1.53 o 
  -7  -5   6      280.69      272.00      3.66 o 
  -6  -5   6      177.79      177.95      2.88 o 
  -5  -5   6      704.61      685.68      7.81 o 
  -4  -5   6     1914.47     1907.49     20.75 o 
  -3  -5   6      781.38      778.30      8.72 o 
  -2  -5   6      354.29      388.05      4.16 o 
  -1  -5   6        0.45       -0.46      0.72 o 
   0  -5   6      212.57      222.58      2.79 o 
   1  -5   6      868.53      890.61     12.54 o 
   2  -5   6      181.62      157.38      3.09 o 
   3  -5   6      535.52      570.84      6.68 o 
   4  -5   6       37.69       39.11      1.60 o 
   5  -5   6       43.79       42.18      1.60 o 
   6  -5   6        7.85        9.61      1.99 o 
   7  -5   6      104.14       86.62      3.09 o 
   8  -5   6       26.15       27.95      2.49 o 
   9  -5   6        1.42        4.44      3.09 o 
  10  -5   6       47.53       52.96      4.86 o 
  11  -5   6        9.06        6.80      4.70 o 
  12  -5   6        9.88        4.33      5.00 o 
  13  -5   6        7.75        4.80      6.26 o 
 -14  -4   6        9.65        7.43      5.28 o 
 -13  -4   6        7.54       13.12      5.01 o 
 -12  -4   6        0.15        1.15      3.23 o 
 -11  -4   6        3.02        3.97      2.82 o 
 -10  -4   6       90.71       85.18      2.97 o 
  -9  -4   6      180.61      182.85      6.14 o 
  -8  -4   6      194.29      185.34      3.61 o 
  -7  -4   6       33.86       34.18      1.19 o 
  -6  -4   6      543.28      539.82      6.19 o 
  -5  -4   6        1.97        2.42      0.84 o 
  -4  -4   6       71.70       73.87      1.52 o 
  -3  -4   6      860.80      868.55      9.05 o 
  -2  -4   6     2256.66     2338.89     23.93 o 
  -1  -4   6     6026.56     6041.94     58.04 o 
   0  -4   6      125.28      104.90      1.63 o 
   1  -4   6     1695.05     1713.23     20.02 o 
   2  -4   6        6.65       15.33      0.93 o 
   3  -4   6      256.87      238.11      3.84 o 
   4  -4   6      474.48      471.93      6.60 o 
   5  -4   6        4.19        3.45      1.45 o 
   6  -4   6      594.55      583.77      8.91 o 
   7  -4   6       36.84       49.94      2.77 o 
   8  -4   6        1.96       -1.11      3.00 o 
   9  -4   6      140.93      133.66      6.34 o 
  10  -4   6        3.59        7.38      6.51 o 
  11  -4   6        0.42        2.11      4.74 o 
  12  -4   6        4.85        0.67      6.34 o 
 -14  -3   6        0.13        0.08      4.71 o 
 -13  -3   6        1.97        1.05      2.83 o 
 -12  -3   6       96.89      102.03      3.45 o 
 -11  -3   6      105.97      111.29      3.52 o 
 -10  -3   6       81.15       79.32      2.70 o 
  -9  -3   6      129.81      138.74      6.31 o 
  -8  -3   6      152.51      153.33      3.02 o 
  -7  -3   6       61.74       55.11      1.62 o 
  -6  -3   6      535.55      527.76      5.95 o 
  -5  -3   6      982.93      976.37     10.70 o 
  -4  -3   6      976.90      967.59      9.98 o 
  -3  -3   6      921.96      955.04      9.86 o 
  -2  -3   6       23.98       26.33      1.12 o 
  -1  -3   6      173.07      167.20      2.08 o 
   0  -3   6        1.90        6.92      0.74 o 
   1  -3   6     2131.81     2346.83     25.57 o 
   2  -3   6      641.05      612.57      6.71 o 
   3  -3   6      138.02      127.22      3.02 o 
   4  -3   6       98.64       94.73      2.52 o 
   5  -3   6      774.59      764.43     10.17 o 
   6  -3   6      360.33      336.34      5.75 o 
   7  -3   6        3.14        0.66      2.74 o 
   8  -3   6       18.29       28.09      4.18 o 
   9  -3   6       61.12       63.13      7.87 o 
  10  -3   6       38.29       42.14      5.72 o 
  11  -3   6        0.37       -0.21      6.58 o 
  12  -3   6       13.48       17.75      6.95 o 
 -15  -2   6        8.65       12.37      4.03 o 
 -14  -2   6       28.13       31.73      3.11 o 
 -13  -2   6       56.55       53.92      2.95 o 
 -12  -2   6        4.55        6.20      2.22 o 
 -11  -2   6       62.00       58.88      2.14 o 
 -10  -2   6      169.19      164.49      3.37 o 
  -9  -2   6      154.89      150.30      3.66 o 
  -8  -2   6       94.27       89.92      2.07 o 
  -7  -2   6      875.44      869.81     13.62 o 
  -6  -2   6      815.90      825.35     16.00 o 
  -5  -2   6      148.57      154.08      2.14 o 
  -4  -2   6       22.76       20.02      1.00 o 
  -3  -2   6      780.68      842.74      9.26 o 
  -2  -2   6     1132.73     1146.92     13.43 o 
  -1  -2   6     1076.86     1063.53     11.08 o 
   0  -2   6     1259.79     1342.64     14.71 o 
   1  -2   6      777.91      868.32     10.43 o 
   2  -2   6       38.34       30.92      1.18 o 
   3  -2   6        1.58        2.32      0.95 o 
   4  -2   6       86.88       90.17      3.10 o 
   5  -2   6      389.58      387.66      6.27 o 
   6  -2   6       42.93       43.75      2.63 o 
   7  -2   6      166.05      164.99      6.86 o 
   8  -2   6        1.00       -3.93      3.93 o 
   9  -2   6       53.17       55.17      5.11 o 
  10  -2   6        0.01       -5.78      6.53 o 
  11  -2   6        7.06        2.27      7.15 o 
 -15  -1   6        1.34        3.26      3.05 o 
 -14  -1   6        1.32        1.84      2.62 o 
 -13  -1   6       44.60       47.14      2.64 o 
 -12  -1   6      123.61      127.06      3.17 o 
 -11  -1   6      564.31      548.22     11.23 o 
 -10  -1   6       29.27       33.53      1.40 o 
  -9  -1   6      530.15      528.24      8.46 o 
  -8  -1   6        6.75        9.05      0.96 o 
  -7  -1   6       18.57       13.48      0.98 o 
  -6  -1   6      344.66      339.00      6.39 o 
  -5  -1   6      890.88      881.62     11.12 o 
  -4  -1   6      381.63      383.57      4.35 o 
  -3  -1   6      943.22      906.12      9.94 o 
  -2  -1   6       59.51       91.25      1.70 o 
  -1  -1   6     2120.16     2232.13     22.86 o 
   0  -1   6       91.23      106.52      1.92 o 
   1  -1   6     1011.63     1141.02     13.55 o 
   2  -1   6       25.65       23.54      1.23 o 
   3  -1   6      253.35      254.27      6.09 o 
   4  -1   6     1074.18      997.51     14.56 o 
   5  -1   6      523.02      501.18      9.05 o 
   6  -1   6       50.51       39.75      3.29 o 
   7  -1   6        1.24       -1.03      4.56 o 
   8  -1   6       33.55       44.44      7.75 o 
   9  -1   6       43.18       46.59      7.20 o 
  10  -1   6       13.09        9.44      6.82 o 
  11  -1   6        4.67        9.54      7.60 o 
 -16   0   6        0.19        2.38      3.51 o 
 -15   0   6       16.01       14.14      2.84 o 
 -14   0   6       28.69       30.77      2.53 o 
 -13   0   6       33.74       37.38      1.99 o 
 -12   0   6       71.49       70.23      2.06 o 
 -11   0   6        8.94        6.66      1.38 o 
 -10   0   6        5.45        6.78      1.97 o 
  -9   0   6      298.69      284.61      5.65 o 
  -8   0   6      369.08      338.79     10.78 o 
  -7   0   6     1471.01     1374.98     29.46 o 
  -6   0   6       73.12       78.46      2.17 o 
  -5   0   6      113.87      104.06      1.63 o 
  -4   0   6       26.25       35.74      0.99 o 
  -3   0   6      697.82      796.23      8.80 o 
  -2   0   6       38.54       62.16      1.44 o 
  -1   0   6      428.72      465.88      5.18 o 
   0   0   6     1710.44     1761.80     20.92 o 
   1   0   6      105.77      101.08      2.44 o 
   2   0   6      174.63      151.49      3.72 o 
   3   0   6      537.18      523.72      8.26 o 
   4   0   6        0.29        2.60      3.38 o 
   5   0   6      208.74      201.12      6.90 o 
   6   0   6      104.09      106.31      6.57 o 
   7   0   6       44.01       48.86      4.96 o 
   8   0   6       28.31       28.37      6.87 o 
   9   0   6        2.25       -2.30      6.61 o 
  10   0   6        0.56       -5.49      7.07 o 
 -16   1   6        8.50       11.59      2.91 o 
 -15   1   6        3.08        6.47      2.42 o 
 -14   1   6        2.94        4.46      2.04 o 
 -13   1   6       14.37       15.79      1.51 o 
 -12   1   6      218.81      209.41      5.39 o 
 -11   1   6      137.95      138.72      4.76 o 
 -10   1   6      127.25      143.65      9.07 o 
  -9   1   6     1014.31      962.84     31.00 o 
  -8   1   6       10.87        1.46      3.62 o 
  -7   1   6       90.50       86.65      2.28 o 
  -6   1   6       47.20       60.36      1.40 o 
  -5   1   6      833.75      850.29      9.98 o 
  -4   1   6      733.34      710.03      7.41 o 
  -3   1   6       52.86       42.02      0.99 o 
  -2   1   6     1019.99     1034.93     12.27 o 
  -1   1   6      875.78      894.80      9.51 o 
   0   1   6       18.78       25.04      1.17 o 
   1   1   6        7.75        5.44      1.18 o 
   2   1   6       12.07       14.08      1.59 o 
   3   1   6      634.17      622.71     10.86 o 
   4   1   6      561.13      554.61     11.49 o 
   5   1   6       95.10       84.22      4.00 o 
   6   1   6        2.85       -4.46      5.75 o 
   7   1   6        8.80        4.79      6.39 o 
   8   1   6       26.19        8.56      6.88 o 
   9   1   6        8.78       -2.85      7.27 o 
  10   1   6        1.11        5.36      8.26 o 
 -16   2   6        0.28       -3.31      3.31 o 
 -15   2   6        8.95        9.61      2.14 o 
 -14   2   6       50.47       49.52      1.80 o 
 -13   2   6       17.63       19.78      2.01 o 
 -12   2   6       30.58       27.64      6.95 o 
 -11   2   6        9.61       12.40      5.55 o 
 -10   2   6       16.96       20.64      5.14 o 
  -9   2   6      474.02      428.45     15.80 o 
  -8   2   6       94.65       79.78      2.20 o 
  -7   2   6      821.46      781.19     13.90 o 
  -6   2   6     1277.16     1252.84     14.56 o 
  -5   2   6      525.15      520.70      5.52 o 
  -4   2   6      183.35      164.72      2.50 o 
  -3   2   6        1.45        1.63      0.81 o 
  -2   2   6      210.28      181.81      2.51 o 
  -1   2   6      256.88      300.56      3.74 o 
   0   2   6      423.17      426.36      6.14 o 
   1   2   6      242.16      244.91      4.71 o 
   2   2   6      624.87      600.94     10.59 o 
   3   2   6      434.70      434.36      9.58 o 
   4   2   6       59.40       60.02      7.61 o 
   5   2   6        2.87       -2.76      4.14 o 
   6   2   6       57.79       59.45      7.44 o 
   7   2   6       42.02       46.55      7.73 o 
   8   2   6        5.99        7.75      7.60 o 
   9   2   6        0.59       -5.22      7.62 o 
 -16   3   6        8.69        4.99      3.32 o 
 -15   3   6        8.95        9.63      1.82 o 
 -14   3   6        1.07        1.29      2.67 o 
 -13   3   6       11.15        7.87      7.39 o 
 -12   3   6       63.57       72.86      7.36 o 
 -11   3   6       28.42       29.46      5.79 o 
 -10   3   6       20.89       18.64      5.20 o 
  -9   3   6      724.77      695.07     12.55 o 
  -8   3   6        8.90        6.77      1.43 o 
  -7   3   6      472.20      466.12      6.12 o 
  -6   3   6        3.83        6.35      0.91 o 
  -5   3   6      177.23      179.24      2.35 o 
  -4   3   6     1554.46     1516.81     15.59 o 
  -3   3   6      101.54       90.04      1.95 o 
  -2   3   6      564.38      552.55      6.31 o 
  -1   3   6      181.85      190.57      2.62 o 
   0   3   6        0.63       -0.28      1.49 o 
   1   3   6        3.69        3.64      2.55 o 
   2   3   6       52.19       59.44      4.35 o 
   3   3   6      320.40      310.43      9.47 o 
   4   3   6       81.47       93.47      5.37 o 
   5   3   6       50.10       53.01      5.49 o 
   6   3   6        6.17        2.11      7.11 o 
   7   3   6        4.96        2.93      7.60 o 
   8   3   6        1.23        9.03      8.23 o 
 -16   4   6        0.36       -2.26      5.08 o 
 -15   4   6        3.06        4.12      3.13 o 
 -14   4   6       51.98       64.65      9.31 o 
 -13   4   6       44.90       45.10      7.57 o 
 -12   4   6       35.16       37.16      6.63 o 
 -11   4   6       87.91       85.89      5.91 o 
 -10   4   6        1.22        2.91      1.92 o 
  -9   4   6        2.43       -1.29      1.34 o 
  -8   4   6        5.72        5.20      0.91 o 
  -7   4   6      469.54      445.46      5.57 o 
  -6   4   6     1372.81     1303.89     14.25 o 
  -5   4   6      623.08      631.33      6.81 o 
  -4   4   6       48.39       49.38      1.92 o 
  -3   4   6      341.39      321.79      4.18 o 
  -2   4   6      466.19      463.18      6.05 o 
  -1   4   6        2.03        2.10      1.39 o 
   0   4   6       95.00      104.72      3.94 o 
   1   4   6       67.44       69.56      3.86 o 
   2   4   6      323.55      329.93     10.08 o 
   3   4   6       16.75       28.08      6.37 o 
   4   4   6        0.63        0.88      4.69 o 
   5   4   6        9.04        9.49      7.36 o 
   6   4   6       23.99       21.84      7.97 o 
   7   4   6       12.74       15.08      8.66 o 
   8   4   6        0.20       -8.37      8.37 o 
 -16   5   6        4.32        4.42      2.75 o 
 -15   5   6       35.20       42.13      4.71 o 
 -14   5   6        9.30       -0.61      8.23 o 
 -13   5   6        0.12       -5.43      7.33 o 
 -12   5   6       10.46       10.28      1.47 o 
 -11   5   6       14.95       18.67      1.40 o 
 -10   5   6       60.25       57.49      1.50 o 
  -9   5   6      369.62      379.50      4.91 o 
  -8   5   6       64.09       67.84      1.66 o 
  -7   5   6      652.74      652.02      8.03 o 
  -6   5   6        4.05        4.42      1.09 o 
  -5   5   6      252.53      238.06      3.37 o 
  -4   5   6      188.80      188.45      2.97 o 
  -3   5   6      922.36      912.12     11.06 o 
  -2   5   6      125.14      120.62      3.12 o 
  -1   5   6      110.50      110.49      3.61 o 
   0   5   6       19.54       13.47      5.53 o 
   1   5   6        8.50        6.96      4.13 o 
   2   5   6       14.08       16.33      4.81 o 
   3   5   6       15.86       15.71      4.90 o 
   4   5   6       23.78       17.84      5.24 o 
   5   5   6       28.12       36.30      8.58 o 
   6   5   6        2.86       -0.02      8.47 o 
   7   5   6        8.00       -8.39      8.39 o 
 -16   6   6        0.03       -2.37      2.37 o 
 -15   6   6        0.78        0.92      2.02 o 
 -14   6   6       64.16       64.57      1.71 o 
 -13   6   6        8.71        8.41      1.29 o 
 -12   6   6       48.21       44.68      1.75 o 
 -11   6   6       72.08       67.27      1.72 o 
 -10   6   6        2.36        0.64      1.30 o 
  -9   6   6       97.25       91.00      3.06 o 
  -8   6   6       26.68       26.85      1.53 o 
  -7   6   6      312.27      315.59      4.08 o 
  -6   6   6      194.97      195.73      3.60 o 
  -5   6   6      177.61      194.47      3.65 o 
  -4   6   6      291.97      283.78      5.10 o 
  -3   6   6       21.71       21.73      2.25 o 
  -2   6   6      110.29      109.14      3.68 o 
  -1   6   6        3.69       -0.86      2.92 o 
   0   6   6       69.20       77.73      5.14 o 
   1   6   6        2.05        1.03      4.32 o 
   2   6   6       35.78       32.73      5.35 o 
   3   6   6        8.96        9.12      5.43 o 
   4   6   6        0.45        2.05      7.38 o 
   5   6   6        0.04       -5.65      8.72 o 
   6   6   6        2.08       -1.87      8.87 o 
 -16   7   6       15.96       16.61      2.74 o 
 -15   7   6       66.94       73.96      2.26 o 
 -14   7   6        3.77        3.64      1.75 o 
 -13   7   6        5.59        5.73      1.70 o 
 -12   7   6        1.20       -1.63      1.63 o 
 -11   7   6        2.06        0.40      2.08 o 
 -10   7   6       41.48       42.10      1.95 o 
  -9   7   6      164.81      159.21      3.58 o 
  -8   7   6      124.69      117.29      3.26 o 
  -7   7   6      109.79      112.40      2.54 o 
  -6   7   6       91.55       87.31      2.47 o 
  -5   7   6      109.63      102.56      2.91 o 
  -4   7   6        7.11        8.23      2.36 o 
  -3   7   6      256.40      250.73      6.86 o 
  -2   7   6       66.98       73.89      5.14 o 
  -1   7   6        9.32        9.73      6.61 o 
   0   7   6        5.67       -1.38      8.81 o 
   1   7   6       49.59       44.83      5.70 o 
   2   7   6       13.19       17.27      5.67 o 
   3   7   6        8.34       10.86      5.91 o 
   4   7   6        0.25       -0.10      8.18 o 
   5   7   6        4.23       -0.40      8.56 o 
 -16   8   6        0.16        2.17      2.28 o 
 -15   8   6        7.95        8.76      2.10 o 
 -14   8   6       38.50       41.88      2.27 o 
 -13   8   6       13.50       12.73      2.03 o 
 -12   8   6       53.65       55.25      2.31 o 
 -11   8   6       45.02       47.61      2.24 o 
 -10   8   6        2.44        3.78      1.94 o 
  -9   8   6        2.35        2.97      1.92 o 
  -8   8   6        8.09        5.19      1.42 o 
  -7   8   6       13.24       10.63      2.12 o 
  -6   8   6      134.39      133.78      4.26 o 
  -5   8   6       21.16       24.41      2.67 o 
  -4   8   6      217.35      203.96      7.69 o 
  -3   8   6       13.72       10.65      4.98 o 
  -2   8   6       22.74       15.16      6.31 o 
  -1   8   6        1.21        2.53      6.34 o 
   0   8   6        3.09        3.09      7.30 o 
   1   8   6        0.53       -8.59      8.59 o 
   2   8   6       21.13       24.17      8.80 o 
   3   8   6        0.45        2.45      8.69 o 
   4   8   6        1.23       -0.45      9.57 o 
 -15   9   6       14.88       17.17      2.45 o 
 -14   9   6        1.63        4.20      2.34 o 
 -13   9   6        4.71        3.65      2.29 o 
 -12   9   6        0.10       -2.27      2.27 o 
 -11   9   6        7.42        6.20      2.23 o 
 -10   9   6       18.76       15.15      2.30 o 
  -9   9   6        7.40        3.68      2.78 o 
  -8   9   6       22.58       23.18      2.30 o 
  -7   9   6       14.95       15.65      2.67 o 
  -6   9   6        2.68        0.93      2.79 o 
  -5   9   6        0.14        0.87      5.86 o 
  -4   9   6       14.56       12.62      4.80 o 
  -3   9   6       10.33        4.71      6.74 o 
  -2   9   6        7.82       12.75      7.46 o 
  -1   9   6        4.71        9.76      7.36 o 
   0   9   6       12.56       13.51      8.96 o 
   1   9   6       11.50       22.21      8.91 o 
   2   9   6        1.04       -1.30      9.99 o 
 -15  10   6        5.59        6.30      2.87 o 
 -14  10   6        6.53        7.69      2.64 o 
 -13  10   6        3.14        3.63      2.63 o 
 -12  10   6       85.60       95.85      4.07 o 
 -11  10   6        0.47        2.33      2.74 o 
 -10  10   6        3.98        1.63      3.74 o 
  -9  10   6        8.41       13.32      3.82 o 
  -8  10   6       26.30       26.09      3.89 o 
  -7  10   6        2.46        2.69      2.91 o 
  -6  10   6       10.19       17.73      6.61 o 
  -5  10   6        8.26        7.11      4.76 o 
  -4  10   6       16.12       16.50      7.15 o 
  -3  10   6        7.52        3.70      7.47 o 
  -2  10   6        0.16       -2.78      8.07 o 
  -1  10   6        5.63        3.25      8.79 o 
   0  10   6        0.66        2.94      9.54 o 
   1  10   6        3.07       -9.63      9.63 o 
 -14  11   6        1.81        1.73      4.19 o 
 -13  11   6        5.81        1.30      5.06 o 
 -12  11   6       17.25       13.46      4.42 o 
 -11  11   6        0.20       -3.69      4.52 o 
 -10  11   6       13.67        7.43      5.68 o 
  -9  11   6        1.15       -0.77      2.60 o 
  -8  11   6       11.49       17.60      4.50 o 
  -7  11   6        9.89       10.48      6.99 o 
  -6  11   6        5.09        4.05      5.17 o 
  -5  11   6        0.29        2.72      7.17 o 
  -4  11   6        0.24       -7.41      7.41 o 
  -3  11   6        0.36       -4.88      7.23 o 
  -2  11   6        2.23       -3.63      9.07 o 
  -1  11   6       12.19       -0.42      9.79 o 
 -12  12   6        4.15       -1.17      4.63 o 
 -11  12   6        2.56       10.18      4.55 o 
 -10  12   6        3.75        2.13      4.54 o 
  -9  12   6       15.51       13.58      3.92 o 
  -8  12   6        2.13       -1.20      8.79 o 
  -7  12   6        1.83       -6.67      6.67 o 
  -6  12   6        0.09       -0.13      6.99 o 
  -5  12   6        0.23       -0.64      7.68 o 
  -9  13   6        0.06       -4.80      4.80 o 
   2 -17   7        0.01       -8.59      8.59 o 
   3 -17   7        2.65        6.63      9.38 o 
   4 -17   7        0.98       -7.33      9.11 o 
   5 -17   7       34.34       33.13      9.79 o 
   7 -17   7        0.49       -9.17      9.17 o 
  -1 -16   7        0.42        0.78      9.91 o 
   0 -16   7        2.43        3.36      8.75 o 
   1 -16   7        7.25        4.14      9.43 o 
   2 -16   7        5.55        8.31      8.93 o 
   3 -16   7        1.30       -7.60      7.60 o 
   4 -16   7       19.17       22.36      8.91 o 
   5 -16   7        4.10       -0.61      8.50 o 
   6 -16   7        3.20       -6.39      8.08 o 
   7 -16   7        0.27       -6.51      7.78 o 
   8 -16   7        0.16        3.99      5.91 o 
   9 -16   7        9.82       16.45     10.63 o 
  -3 -15   7        9.47        8.00      9.19 o 
  -2 -15   7        7.30        3.49      9.12 o 
  -1 -15   7       17.62        9.81      8.40 o 
   0 -15   7        1.77        3.44      7.97 o 
   1 -15   7       19.43       24.21      6.08 o 
   2 -15   7        0.22        2.89      5.67 o 
   3 -15   7       13.13       18.61      8.13 o 
   4 -15   7       13.74       -1.68      7.63 o 
   5 -15   7       36.47       37.80      7.71 o 
   6 -15   7        7.67       10.26      7.78 o 
   7 -15   7       18.22       18.10      7.07 o 
   8 -15   7        5.57       -1.77      5.54 o 
   9 -15   7       11.63       21.89      6.02 o 
  10 -15   7        0.86       -5.55      5.91 o 
  11 -15   7        0.49       -9.76      9.76 o 
  -4 -14   7       45.13       38.25      9.33 o 
  -3 -14   7       16.09       15.16      8.75 o 
  -2 -14   7       39.84       44.17      9.14 o 
  -1 -14   7        0.60       -4.46      7.12 o 
   0 -14   7        4.06        5.39      5.06 o 
   1 -14   7       18.63       15.22      5.08 o 
   2 -14   7        6.98        8.00      8.15 o 
   3 -14   7       55.24       48.33      5.74 o 
   4 -14   7       49.30       39.00      7.20 o 
   5 -14   7       11.22       28.79      7.43 o 
   6 -14   7        6.99       12.96      6.50 o 
   7 -14   7        0.26       -0.64      6.59 o 
   8 -14   7        1.36        1.24      8.88 o 
   9 -14   7        0.24       -0.40      5.55 o 
  10 -14   7        0.70        5.30      5.63 o 
  11 -14   7        0.76        6.83      5.56 o 
  -6 -13   7        4.91        5.36      8.07 o 
  -5 -13   7        7.89       10.35      7.94 o 
  -4 -13   7        0.91        8.50      7.86 o 
  -3 -13   7        0.05        2.02      6.82 o 
  -2 -13   7        0.64       -6.56      6.56 o 
  -1 -13   7       47.28       47.08      7.97 o 
   0 -13   7       54.88       63.53      5.44 o 
   1 -13   7       36.32       44.25      5.10 o 
   2 -13   7        4.71        3.47      4.40 o 
   3 -13   7        5.29       12.75      4.42 o 
   4 -13   7       17.51       20.76      5.50 o 
   5 -13   7      155.59      161.57     10.67 o 
   6 -13   7        0.88       -0.58      6.35 o 
   7 -13   7       82.62       84.95      7.99 o 
   8 -13   7        0.36        2.89      7.14 o 
   9 -13   7        2.48       -4.69      4.69 o 
  10 -13   7        5.47        8.38      4.99 o 
  11 -13   7        6.56        8.94      5.90 o 
  12 -13   7        7.44        9.81      8.93 o 
  -7 -12   7        0.06        6.91      7.41 o 
  -6 -12   7        4.16       12.27      7.36 o 
  -5 -12   7        3.88        6.75      7.28 o 
  -4 -12   7       52.73       33.85      7.43 o 
  -3 -12   7        1.08       -5.94      5.94 o 
  -2 -12   7       95.84      101.08      8.51 o 
  -1 -12   7       13.85       14.00      4.40 o 
   0 -12   7        8.62        9.11      5.21 o 
   1 -12   7        1.70        2.57      8.16 o 
   2 -12   7       57.59       56.92      4.57 o 
   3 -12   7      199.28      202.78     13.19 o 
   4 -12   7       40.03       44.04      5.73 o 
   5 -12   7       40.36       50.60      6.69 o 
   6 -12   7        1.01       -1.09      5.84 o 
   7 -12   7       15.09        7.29      3.98 o 
   8 -12   7        3.70        1.15      4.29 o 
   9 -12   7        3.35        6.80      3.97 o 
  10 -12   7        1.49        3.72      4.90 o 
  11 -12   7        4.91        5.84      5.02 o 
  12 -12   7        3.41        8.34      5.13 o 
  -8 -11   7        0.35       12.13      7.17 o 
  -7 -11   7       21.19       24.17      7.22 o 
  -6 -11   7       37.80       37.05      7.41 o 
  -5 -11   7       48.34       44.04      6.93 o 
  -4 -11   7        5.45        9.20      5.63 o 
  -3 -11   7       46.95       49.66      4.88 o 
  -2 -11   7       43.47       38.33      4.48 o 
  -1 -11   7      122.55      123.92      5.51 o 
   0 -11   7       17.18       14.53      3.63 o 
   1 -11   7       91.33      101.82      5.07 o 
   2 -11   7      112.11      119.99      5.42 o 
   3 -11   7        2.94        3.50      3.47 o 
   4 -11   7        7.36        6.78      3.14 o 
   5 -11   7      213.90      202.73      6.07 o 
   6 -11   7        5.46        4.47      3.97 o 
   7 -11   7       80.29       86.38      5.33 o 
   8 -11   7       13.84       17.73      3.70 o 
   9 -11   7       33.88       32.95      4.00 o 
  10 -11   7       60.31       72.10      4.77 o 
  11 -11   7       10.01        5.72      4.22 o 
  12 -11   7       15.40       21.13      6.18 o 
  -9 -10   7        4.56       -0.19      4.92 o 
  -8 -10   7       16.13       15.62      4.92 o 
  -7 -10   7        1.24       -1.01      4.24 o 
  -6 -10   7        0.19        0.44      4.70 o 
  -5 -10   7       49.94       44.25      4.62 o 
  -4 -10   7       27.18       27.47      4.17 o 
  -3 -10   7      341.16      326.70      9.61 o 
  -2 -10   7        4.61        6.08      2.90 o 
  -1 -10   7      166.37      181.32      5.55 o 
   0 -10   7      104.23      100.02      5.23 o 
   1 -10   7        0.11       -0.83      2.46 o 
   2 -10   7      133.97      135.37      4.66 o 
   3 -10   7      126.43      121.82      4.57 o 
   4 -10   7       30.87       32.69      3.02 o 
   5 -10   7      239.18      245.32      6.62 o 
   6 -10   7      110.11       96.00      5.13 o 
   7 -10   7       37.62       34.65      3.36 o 
   8 -10   7        2.27        0.85      3.37 o 
   9 -10   7       24.56       23.23      3.68 o 
  10 -10   7       17.96       18.41      5.32 o 
  11 -10   7        7.21        4.69      4.02 o 
  12 -10   7       27.24       29.53      5.44 o 
 -11  -9   7       14.02       21.20      8.66 o 
 -10  -9   7        0.17        2.68      4.41 o 
  -9  -9   7        4.05        2.92      5.92 o 
  -8  -9   7        1.73        1.81      4.01 o 
  -7  -9   7       96.62       99.88      4.43 o 
  -6  -9   7       92.76       91.80      4.12 o 
  -5  -9   7       97.08      101.20      4.05 o 
  -4  -9   7        7.33        8.63      2.77 o 
  -3  -9   7        8.39       10.59      2.28 o 
  -2  -9   7        0.87       -2.04      2.04 o 
  -1  -9   7       61.55       61.65      2.59 o 
   0  -9   7       66.30       71.82      3.30 o 
   1  -9   7      187.52      199.42      4.72 o 
   2  -9   7      285.59      306.39      6.19 o 
   3  -9   7       32.78       39.33      5.09 o 
   4  -9   7        1.00        1.88      2.57 o 
   5  -9   7      108.72       94.08      3.75 o 
   6  -9   7      211.13      201.77      6.01 o 
   7  -9   7      346.84      321.32      7.74 o 
   8  -9   7       34.79       44.37      3.66 o 
   9  -9   7        0.73       -3.43      3.72 o 
  10  -9   7       79.10       71.42      4.52 o 
  11  -9   7        4.43       10.46      3.97 o 
  12  -9   7        0.02       -0.77      4.99 o 
 -11  -8   7       17.78       21.12      7.99 o 
 -10  -8   7        6.90        6.13      3.25 o 
  -9  -8   7       41.39       46.27      5.06 o 
  -8  -8   7       38.06       39.18      3.65 o 
  -7  -8   7        5.70       10.55      3.00 o 
  -6  -8   7       16.17       23.72      4.16 o 
  -5  -8   7      147.36      141.78      3.57 o 
  -4  -8   7      198.80      195.01      5.94 o 
  -3  -8   7      168.35      169.64      3.87 o 
  -2  -8   7      223.42      227.93      3.90 o 
  -1  -8   7      686.74      656.76      8.26 o 
   0  -8   7      274.08      278.21      4.49 o 
   1  -8   7      149.36      165.92      3.57 o 
   2  -8   7        0.55       -0.04      1.84 o 
   3  -8   7      173.52      159.89      4.00 o 
   4  -8   7        3.61        3.93      2.07 o 
   5  -8   7      261.43      262.60      5.92 o 
   6  -8   7       62.55       66.22      2.71 o 
   7  -8   7       22.37       18.63      3.13 o 
   8  -8   7        1.33        1.38      3.13 o 
   9  -8   7        5.35        4.52      7.41 o 
  10  -8   7        8.76        7.91      3.42 o 
  11  -8   7        8.24        6.20      8.27 o 
  12  -8   7       38.34       44.25      7.04 o 
 -12  -7   7       20.21       29.56      7.47 o 
 -11  -7   7        8.14       18.48      8.91 o 
 -10  -7   7       17.95       13.83      2.49 o 
  -9  -7   7       16.54       14.78      2.89 o 
  -8  -7   7        0.52        1.13      2.27 o 
  -7  -7   7      216.18      209.96      4.58 o 
  -6  -7   7      158.86      156.59      3.57 o 
  -5  -7   7      103.70      105.57      2.95 o 
  -4  -7   7        3.42        1.91      2.00 o 
  -3  -7   7       18.43       18.42      1.28 o 
  -2  -7   7        2.58        1.74      0.98 o 
  -1  -7   7       36.30       34.74      1.71 o 
   0  -7   7      187.97      194.79      4.85 o 
   1  -7   7     1046.09     1091.89     13.09 o 
   2  -7   7      685.56      679.95     10.72 o 
   3  -7   7      510.57      540.54      7.56 o 
   4  -7   7      559.03      549.99      8.45 o 
   5  -7   7        0.78       -1.87      1.87 o 
   6  -7   7       20.75       16.29      2.11 o 
   7  -7   7      237.91      227.25     11.27 o 
   8  -7   7       93.24       89.26      4.08 o 
   9  -7   7        7.08        6.99      3.28 o 
  10  -7   7       34.21       29.54      4.81 o 
  11  -7   7       18.91       21.89      4.95 o 
  12  -7   7       36.83       36.62      7.01 o 
 -13  -6   7        0.41        7.14      5.58 o 
 -12  -6   7        0.66       -1.55      4.99 o 
 -11  -6   7       11.74       11.83      5.49 o 
 -10  -6   7       24.61       22.40      2.85 o 
  -9  -6   7       78.05       71.80      2.56 o 
  -8  -6   7      171.16      175.41      3.74 o 
  -7  -6   7      135.18      142.46      3.29 o 
  -6  -6   7        6.97        8.09      1.46 o 
  -5  -6   7        3.42        1.80      1.45 o 
  -4  -6   7      103.00      109.14      2.70 o 
  -3  -6   7      140.18      139.33      2.33 o 
  -2  -6   7      262.98      244.32      2.96 o 
  -1  -6   7     1009.42     1091.93     10.90 o 
   0  -6   7       76.90       60.88      1.57 o 
   1  -6   7      589.11      646.17      8.02 o 
   2  -6   7        6.35       11.97      1.31 o 
   3  -6   7       32.28       42.75      1.95 o 
   4  -6   7      687.00      691.37     11.58 o 
   5  -6   7       65.61       73.69      4.25 o 
   6  -6   7      483.42      463.05      8.02 o 
   7  -6   7       10.29       15.45      2.84 o 
   8  -6   7        0.74        7.91      2.93 o 
   9  -6   7        0.21       -2.48      5.78 o 
  10  -6   7        3.84        7.98      8.81 o 
  11  -6   7       68.45       59.41     11.31 o 
  12  -6   7        0.18        4.90      6.72 o 
 -14  -5   7       10.87        8.93      8.18 o 
 -13  -5   7        0.45       -4.84      4.97 o 
 -12  -5   7       64.12       69.35      3.61 o 
 -11  -5   7       23.65       23.70      2.79 o 
 -10  -5   7       37.35       39.94      2.42 o 
  -9  -5   7        5.33        6.63      2.18 o 
  -8  -5   7        0.81        1.52      1.39 o 
  -7  -5   7      147.11      137.61      2.54 o 
  -6  -5   7      170.75      164.26      2.74 o 
  -5  -5   7      435.57      461.04      5.47 o 
  -4  -5   7       49.18       42.38      1.16 o 
  -3  -5   7     1091.71     1196.82     13.88 o 
  -2  -5   7       52.18       50.64      1.13 o 
  -1  -5   7      384.43      423.92      4.55 o 
   0  -5   7       25.01       27.14      1.14 o 
   1  -5   7     1421.02     1418.69     19.35 o 
   2  -5   7     1448.80     1451.06     15.07 o 
   3  -5   7     1386.48     1382.19     17.81 o 
   4  -5   7       80.91       77.58      2.37 o 
   5  -5   7      431.24      387.02      6.42 o 
   6  -5   7       89.13       84.56      3.06 o 
   7  -5   7       54.64       52.42      3.97 o 
   8  -5   7       15.14       12.76      7.95 o 
   9  -5   7       37.15       37.36     10.27 o 
  10  -5   7       21.44       31.09      6.59 o 
  11  -5   7        1.87        1.15      6.80 o 
  12  -5   7       11.85        9.27      7.04 o 
 -14  -4   7        0.69       -0.44      5.10 o 
 -13  -4   7        8.65        7.00      3.51 o 
 -12  -4   7        2.23        3.02      2.68 o 
 -11  -4   7        0.40        2.73      2.32 o 
 -10  -4   7       96.39       91.64      3.03 o 
  -9  -4   7      191.52      186.36      3.72 o 
  -8  -4   7      440.37      422.59      6.57 o 
  -7  -4   7      362.79      358.62      5.12 o 
  -6  -4   7      168.97      160.81      2.52 o 
  -5  -4   7      105.92      100.19      1.61 o 
  -4  -4   7       18.68       27.64      0.91 o 
  -3  -4   7     1062.40     1094.96     10.76 o 
  -2  -4   7       93.98      104.04      2.19 o 
  -1  -4   7      716.60      740.38      7.49 o 
   0  -4   7      508.12      471.88      5.26 o 
   1  -4   7      237.08      235.19      3.46 o 
   2  -4   7      223.91      252.56      3.29 o 
   3  -4   7        4.37        3.22      1.40 o 
   4  -4   7      505.15      490.33      6.98 o 
   5  -4   7      585.40      610.75     11.13 o 
   6  -4   7       54.02       48.30      2.53 o 
   7  -4   7      186.50      181.49      7.29 o 
   8  -4   7       62.61       58.20      5.77 o 
   9  -4   7        2.41       -4.35      4.35 o 
  10  -4   7       14.35       10.63      6.50 o 
  11  -4   7       10.69       10.18      7.22 o 
 -15  -3   7        1.73        6.71      7.30 o 
 -14  -3   7        0.22        2.62      3.06 o 
 -13  -3   7        8.58        6.58      2.78 o 
 -12  -3   7       10.95       13.26      2.49 o 
 -11  -3   7      206.86      194.72      6.96 o 
 -10  -3   7        5.50        3.36      1.67 o 
  -9  -3   7      259.04      255.76      4.86 o 
  -8  -3   7        3.33        0.74      1.42 o 
  -7  -3   7       56.86       56.18      1.59 o 
  -6  -3   7      354.35      316.51      4.04 o 
  -5  -3   7     1124.26     1144.14     12.50 o 
  -4  -3   7      733.33      720.69      7.61 o 
  -3  -3   7     2387.06     2471.16     25.24 o 
  -2  -3   7      249.41      247.32      3.42 o 
  -1  -3   7        0.62        0.53      0.77 o 
   0  -3   7        6.20        2.22      0.71 o 
   1  -3   7      525.71      567.76      6.30 o 
   2  -3   7      465.63      490.50      9.34 o 
   3  -3   7      564.85      564.75      7.34 o 
   4  -3   7        7.37        6.61      1.63 o 
   5  -3   7       50.47       44.62      3.86 o 
   6  -3   7        8.45        7.92      2.81 o 
   7  -3   7       56.61       50.28      9.16 o 
   8  -3   7        6.46        9.39      4.21 o 
   9  -3   7        4.74       -1.30      6.27 o 
  10  -3   7       10.64       11.62      6.93 o 
  11  -3   7        1.60       -1.62      6.90 o 
 -15  -2   7        4.22        0.48      3.15 o 
 -14  -2   7       23.11       32.13      2.97 o 
 -13  -2   7       19.87       19.17      2.51 o 
 -12  -2   7       17.94       15.13      2.15 o 
 -11  -2   7        2.49        0.81      1.65 o 
 -10  -2   7       39.34       38.67      1.64 o 
  -9  -2   7      212.53      208.93      4.88 o 
  -8  -2   7      637.34      592.78     11.12 o 
  -7  -2   7      807.62      785.97     12.42 o 
  -6  -2   7      839.07      817.74     10.42 o 
  -5  -2   7       86.55       80.18      1.41 o 
  -4  -2   7       36.78       44.31      1.36 o 
  -3  -2   7      738.75      767.93      8.55 o 
  -2  -2   7      801.04      787.03      9.43 o 
  -1  -2   7     1598.66     1594.31     17.10 o 
   0  -2   7      560.20      525.15      6.18 o 
   1  -2   7       66.10       58.85      1.79 o 
   2  -2   7      134.56      130.93      4.86 o 
   3  -2   7       30.67       41.63      1.81 o 
   4  -2   7        3.33        7.31      2.49 o 
   5  -2   7       87.50       93.94      3.97 o 
   6  -2   7      100.86       91.94      4.19 o 
   7  -2   7      105.28      113.17      5.77 o 
   8  -2   7       40.10       31.62      6.83 o 
   9  -2   7       12.65        8.31      6.82 o 
  10  -2   7        0.38        2.58      7.07 o 
 -15  -1   7        0.40        3.20      2.84 o 
 -14  -1   7        9.68        9.82      2.86 o 
 -13  -1   7       17.60       20.52      2.20 o 
 -12  -1   7       30.50       31.18      1.78 o 
 -11  -1   7      140.48      140.35      2.85 o 
 -10  -1   7        4.21        3.92      1.19 o 
  -9  -1   7      618.63      600.88     11.15 o 
  -8  -1   7        5.45        5.95      1.18 o 
  -7  -1   7      181.29      170.13      3.15 o 
  -6  -1   7      309.19      280.32      4.20 o 
  -5  -1   7     1758.67     1735.08     20.07 o 
  -4  -1   7      754.35      730.97      8.11 o 
  -3  -1   7     3346.05     3456.92     37.14 o 
  -2  -1   7      295.86      273.98      3.75 o 
  -1  -1   7       11.04       10.49      0.91 o 
   0  -1   7      164.85      175.16      3.37 o 
   1  -1   7      305.74      353.12      6.91 o 
   2  -1   7      261.55      253.73      4.68 o 
   3  -1   7        7.13        7.25      2.01 o 
   4  -1   7      130.20      127.15      6.91 o 
   5  -1   7       96.92       97.54      4.11 o 
   6  -1   7        1.88       -1.45      3.08 o 
   7  -1   7        6.26        1.73      5.59 o 
   8  -1   7        0.20        8.18      6.83 o 
   9  -1   7       13.07       11.41      7.31 o 
  10  -1   7       24.59       24.10      8.21 o 
 -16   0   7        1.30        0.97      3.54 o 
 -15   0   7        7.11        9.86      2.55 o 
 -14   0   7      137.98      142.22      3.79 o 
 -13   0   7       25.46       24.79      1.90 o 
 -12   0   7       58.23       57.00      1.94 o 
 -11   0   7       60.82       57.81      2.03 o 
 -10   0   7       20.11       17.43      2.34 o 
  -9   0   7       48.18       50.52      3.73 o 
  -8   0   7      569.02      521.71      9.59 o 
  -7   0   7      460.22      437.42      6.35 o 
  -6   0   7      394.96      373.10      5.01 o 
  -5   0   7        8.34        5.02      1.03 o 
  -4   0   7      334.46      368.47      4.35 o 
  -3   0   7      160.23      179.93      2.54 o 
  -2   0   7     1077.90     1118.75     13.27 o 
  -1   0   7      601.12      593.51      6.97 o 
   0   0   7      392.10      402.66      5.40 o 
   1   0   7       53.31       47.30      2.00 o 
   2   0   7       55.83       47.67      2.50 o 
   3   0   7       92.05       82.55      3.84 o 
   4   0   7        1.77        4.58      2.75 o 
   5   0   7        1.45       -2.21      3.74 o 
   6   0   7       36.75       32.52      6.16 o 
   7   0   7       37.82       41.34      7.39 o 
   8   0   7       35.74       25.06      7.71 o 
   9   0   7       17.44        7.49      7.63 o 
 -16   1   7        7.65        7.10      2.52 o 
 -15   1   7        6.85        6.27      2.14 o 
 -14   1   7        2.94        0.31      1.57 o 
 -13   1   7        1.56        4.25      1.65 o 
 -12   1   7      118.31      130.78      9.49 o 
 -11   1   7      252.92      254.28     12.00 o 
 -10   1   7      103.95       90.60      6.74 o 
  -9   1   7      698.20      635.96     11.54 o 
  -8   1   7       29.51       31.41      2.17 o 
  -7   1   7       22.34       18.60      1.02 o 
  -6   1   7       85.23       74.77      1.73 o 
  -5   1   7       70.38       68.78      1.32 o 
  -4   1   7     1405.25     1428.89     14.67 o 
  -3   1   7     1716.76     1769.91     19.28 o 
  -2   1   7      399.55      398.47      4.87 o 
  -1   1   7       12.32       25.20      1.21 o 
   0   1   7      100.50       76.32      3.55 o 
   1   1   7      223.98      239.53      4.64 o 
   2   1   7        2.84       -0.36      2.09 o 
   3   1   7       21.92       24.21      3.88 o 
   4   1   7       53.98       52.31      4.57 o 
   5   1   7      144.34      133.36      6.39 o 
   6   1   7        4.37        2.90      6.63 o 
   7   1   7       41.13       38.79      7.81 o 
   8   1   7        0.05        3.82      6.95 o 
   9   1   7       17.64       23.94      8.27 o 
 -16   2   7        5.09        9.50      3.49 o 
 -15   2   7       17.69       19.92      2.34 o 
 -14   2   7       67.12       68.32      9.79 o 
 -13   2   7       83.46       97.89      8.58 o 
 -12   2   7       46.13       43.72      6.82 o 
 -11   2   7       45.51       50.51      6.42 o 
 -10   2   7       31.50       32.82      5.59 o 
  -9   2   7       52.36       44.50      1.79 o 
  -8   2   7      451.84      425.83      6.24 o 
  -7   2   7       25.07       28.15      1.14 o 
  -6   2   7       16.33       17.35      1.04 o 
  -5   2   7     1040.03     1035.44     10.74 o 
  -4   2   7        8.75        9.42      0.95 o 
  -3   2   7        0.03       -0.07      0.93 o 
  -2   2   7      197.27      206.05      3.13 o 
  -1   2   7      154.62      164.43      3.05 o 
   0   2   7     1025.38      981.21     15.94 o 
   1   2   7       53.70       50.65      3.21 o 
   2   2   7       30.66       33.11      3.82 o 
   3   2   7      131.85      124.79     10.58 o 
   4   2   7       22.78       19.52      7.05 o 
   5   2   7        0.17        0.49      4.85 o 
   6   2   7        0.62       -1.42      7.03 o 
   7   2   7       52.89       55.42      8.07 o 
   8   2   7       13.51       11.60      8.18 o 
 -16   3   7        6.48        7.43      5.47 o 
 -15   3   7        2.24        9.14      8.99 o 
 -14   3   7        5.80        4.85      7.38 o 
 -13   3   7        2.67       -1.33      7.43 o 
 -12   3   7      118.03      114.84      8.55 o 
 -11   3   7      181.90      190.22     10.42 o 
 -10   3   7      151.44      134.15      3.45 o 
  -9   3   7      507.05      480.68      7.05 o 
  -8   3   7        7.10        8.69      1.42 o 
  -7   3   7       76.97       78.35      1.91 o 
  -6   3   7      110.03       99.07      1.94 o 
  -5   3   7       34.28       29.43      1.11 o 
  -4   3   7      265.97      303.44      3.73 o 
  -3   3   7      176.44      189.33      2.93 o 
  -2   3   7      331.51      324.76      4.56 o 
  -1   3   7      112.00       98.95      2.85 o 
   0   3   7      269.11      254.10      6.65 o 
   1   3   7      116.03      110.92      4.31 o 
   2   3   7        1.75       -4.01      4.01 o 
   3   3   7       30.11       27.41      4.49 o 
   4   3   7        4.72       12.04      4.67 o 
   5   3   7       28.75       31.74      7.71 o 
   6   3   7       17.84       21.01      7.41 o 
   7   3   7        0.56        4.72      8.31 o 
 -16   4   7        1.71       -6.05      8.72 o 
 -15   4   7        1.16       14.26      8.15 o 
 -14   4   7       81.78       98.55      9.60 o 
 -13   4   7       49.11       60.01      8.61 o 
 -12   4   7       38.59       45.18      7.12 o 
 -11   4   7       26.48       25.82      1.91 o 
 -10   4   7       16.28       12.66      1.31 o 
  -9   4   7       81.77       67.42      1.68 o 
  -8   4   7        9.89        7.86      1.15 o 
  -7   4   7       77.87       69.13      2.00 o 
  -6   4   7      182.27      171.64      2.61 o 
  -5   4   7     1106.71     1097.02     12.23 o 
  -4   4   7       15.20       18.52      1.42 o 
  -3   4   7      171.87      165.16      3.05 o 
  -2   4   7       11.08        4.18      1.93 o 
  -1   4   7      162.70      177.45      4.77 o 
   0   4   7      579.87      584.93     12.70 o 
   1   4   7       59.47       70.63      4.94 o 
   2   4   7       49.34       40.62      4.95 o 
   3   4   7       45.99       37.76      5.22 o 
   4   4   7        2.67        3.38      5.26 o 
   5   4   7       13.76       19.73      7.79 o 
   6   4   7        0.07        1.38      8.32 o 
   7   4   7       22.21       37.13      9.57 o 
 -16   5   7        1.82        6.88      9.97 o 
 -15   5   7        4.47        7.59      9.36 o 
 -14   5   7       27.51       25.46      8.03 o 
 -13   5   7        4.11        1.49      7.54 o 
 -12   5   7       44.30       40.70      2.06 o 
 -11   5   7       43.87       43.20      1.40 o 
 -10   5   7      108.90      108.89      2.40 o 
  -9   5   7      184.02      186.95      3.06 o 
  -8   5   7        8.22        5.63      1.51 o 
  -7   5   7        1.65        0.97      1.49 o 
  -6   5   7      383.90      350.13      4.77 o 
  -5   5   7      195.67      196.15      3.58 o 
  -4   5   7        1.62       -0.16      1.77 o 
  -3   5   7       55.17       55.87      2.54 o 
  -2   5   7      312.01      291.61      7.27 o 
  -1   5   7      212.65      213.98      6.63 o 
   0   5   7       23.40       24.98      6.99 o 
   1   5   7       28.65       28.15      5.14 o 
   2   5   7        5.34        4.74      4.68 o 
   3   5   7       20.72       29.08      5.77 o 
   4   5   7        2.46        3.55      5.48 o 
   5   5   7       21.95       21.67      8.91 o 
   6   5   7        5.59        4.87      9.06 o 
 -16   6   7        2.65        0.33      2.70 o 
 -15   6   7        2.50       -0.05      1.80 o 
 -14   6   7       39.57       39.23      2.48 o 
 -13   6   7        5.61        5.43      1.57 o 
 -12   6   7       20.28       21.98      1.52 o 
 -11   6   7       92.73       91.12      2.37 o 
 -10   6   7       14.25       15.09      1.55 o 
  -9   6   7       20.74       18.30      1.74 o 
  -8   6   7        5.86        2.51      1.89 o 
  -7   6   7       16.44       15.43      1.40 o 
  -6   6   7      395.65      382.80      6.71 o 
  -5   6   7       40.34       47.37      2.30 o 
  -4   6   7      122.51      112.73      3.50 o 
  -3   6   7      155.05      142.67      5.20 o 
  -2   6   7        0.20        1.18      6.75 o 
  -1   6   7       66.01       66.29      7.63 o 
   0   6   7       26.38       30.21      6.61 o 
   1   6   7       39.90       42.83      5.61 o 
   2   6   7       18.35       17.64      5.64 o 
   3   6   7        0.32        3.66      5.64 o 
   4   6   7        5.95        0.11      7.99 o 
   5   6   7        0.04        0.14      8.66 o 
 -16   7   7        4.02        6.00      2.69 o 
 -15   7   7       28.36       33.64      1.98 o 
 -14   7   7       19.90       19.33      1.89 o 
 -13   7   7        1.51        3.11      1.82 o 
 -12   7   7       14.05       15.06      1.90 o 
 -11   7   7       46.55       50.59      2.19 o 
 -10   7   7      124.76      123.43      3.36 o 
  -9   7   7       36.72       40.53      2.40 o 
  -8   7   7       45.41       40.03      2.43 o 
  -7   7   7       51.86       57.75      2.41 o 
  -6   7   7       53.33       50.40      2.51 o 
  -5   7   7        0.02       -0.21      2.40 o 
  -4   7   7        0.61        1.64      3.14 o 
  -3   7   7      120.88      115.62      7.21 o 
  -2   7   7       61.19       53.08      7.70 o 
  -1   7   7       22.25       29.33      7.83 o 
   0   7   7       22.26       26.92      7.65 o 
   1   7   7        2.48       12.79      7.65 o 
   2   7   7        2.72       -3.68      9.04 o 
   3   7   7        0.18        6.23      6.33 o 
   4   7   7        9.93       14.18      9.94 o 
 -16   8   7        8.62       13.55      3.27 o 
 -15   8   7        0.12        0.33      2.17 o 
 -14   8   7        2.14        2.93      2.17 o 
 -13   8   7        3.19        4.14      2.18 o 
 -12   8   7       88.39       85.52      2.75 o 
 -11   8   7       48.83       53.05      2.47 o 
 -10   8   7        9.86       12.16      2.48 o 
  -9   8   7       10.43       13.02      2.76 o 
  -8   8   7        4.29        3.39      2.28 o 
  -7   8   7       27.16       28.45      2.71 o 
  -6   8   7       34.12       34.17      2.89 o 
  -5   8   7       53.97       59.51      3.92 o 
  -4   8   7       39.54       46.02      4.92 o 
  -3   8   7        9.14        9.28      6.42 o 
  -2   8   7        1.99       -3.12      7.17 o 
  -1   8   7        0.22       -2.10      7.81 o 
   0   8   7        8.78        6.45      7.94 o 
   1   8   7        0.53       -7.76      7.76 o 
   2   8   7        3.10       15.92     10.31 o 
 -15   9   7       11.93       13.06      2.73 o 
 -14   9   7        6.62        5.87      2.50 o 
 -13   9   7       32.47       38.62      2.67 o 
 -12   9   7       11.01       16.62      2.51 o 
 -11   9   7       12.85       13.51      4.40 o 
 -10   9   7       15.04       17.36      3.12 o 
  -9   9   7       19.55       17.32      3.69 o 
  -8   9   7       19.60       18.57      2.66 o 
  -7   9   7       27.47       35.25      3.17 o 
  -6   9   7        9.83       13.21      5.01 o 
  -5   9   7        0.98       -3.46      4.74 o 
  -4   9   7        3.23       -6.24      6.47 o 
  -3   9   7       16.21        6.51      7.57 o 
  -2   9   7        0.33        5.55      7.94 o 
  -1   9   7       10.29       -0.16      8.80 o 
   0   9   7        0.31       -1.18      9.49 o 
   1   9   7        2.35       -9.15      9.94 o 
 -14  10   7        0.16       -1.70      2.77 o 
 -13  10   7        4.69       12.17      3.11 o 
 -12  10   7       71.11       80.60      4.11 o 
 -11  10   7        9.84        6.71      4.08 o 
 -10  10   7        6.38        9.84      4.05 o 
  -9  10   7        5.39        3.54      4.02 o 
  -8  10   7        3.68        4.30      2.96 o 
  -7  10   7       23.43       29.63      4.61 o 
  -6  10   7        6.85        3.90      4.83 o 
  -5  10   7       26.15       19.64      7.41 o 
  -4  10   7        0.81       -2.26      7.79 o 
  -3  10   7        8.10        1.70      7.83 o 
  -2  10   7        1.44       11.57      9.01 o 
  -1  10   7        0.02       -9.30      9.30 o 
 -13  11   7       23.87       25.24      5.89 o 
 -12  11   7        2.27        8.66      4.57 o 
 -11  11   7        0.06       -0.46      4.47 o 
 -10  11   7        0.51       -3.48      4.41 o 
  -9  11   7        6.44        6.75      2.79 o 
  -8  11   7        6.04        2.55      4.47 o 
  -7  11   7        0.40       -4.91      4.91 o 
  -6  11   7        1.72        2.91      6.93 o 
  -5  11   7        1.65        5.20      7.97 o 
  -4  11   7        0.17       -2.67      8.08 o 
 -11  12   7        1.14        2.95      4.92 o 
 -10  12   7        2.67       -3.65      8.11 o 
  -9  12   7        2.15        1.37      3.62 o 
  -8  12   7        1.79        3.55      5.95 o 
   2 -17   8        0.17       -5.44      9.38 o 
   3 -17   8        1.12       -3.30      8.51 o 
   4 -17   8        4.43       -1.31      8.40 o 
   5 -17   8       14.13       22.36      9.71 o 
  -1 -16   8        5.03        5.07      9.65 o 
   0 -16   8        0.05       -6.48      9.22 o 
   1 -16   8        0.27       -8.23      8.23 o 
   2 -16   8       13.45       10.96      7.92 o 
   3 -16   8        0.65       -1.95      8.56 o 
   4 -16   8        0.18        2.69      8.79 o 
   5 -16   8        9.69        6.05      8.71 o 
   6 -16   8        0.85        5.51      8.53 o 
   7 -16   8        0.01        8.96      7.97 o 
   8 -16   8       11.08       11.59      6.22 o 
   9 -16   8        0.59        2.35      8.96 o 
  -3 -15   8       25.07       35.80      9.76 o 
  -2 -15   8        0.61       -0.05      8.11 o 
  -1 -15   8        1.07        8.55      8.79 o 
   0 -15   8       12.96       25.53      8.29 o 
   1 -15   8        5.27        5.26      5.63 o 
   2 -15   8        0.22        4.50      5.35 o 
   3 -15   8        3.16        2.16      7.31 o 
   4 -15   8        4.88       12.03      7.47 o 
   5 -15   8       12.93        7.91      7.87 o 
   6 -15   8        1.84       -1.68      7.65 o 
   7 -15   8       10.52        9.03      7.78 o 
   8 -15   8       12.19       17.90      6.16 o 
   9 -15   8        0.30        4.05      5.69 o 
  10 -15   8        0.09       -9.06      9.06 o 
  -4 -14   8       49.38       40.38      9.17 o 
  -3 -14   8        5.55       11.59      8.45 o 
  -2 -14   8       16.50       18.23      8.34 o 
  -1 -14   8        0.05        6.48      7.91 o 
   0 -14   8        1.99        8.96      7.78 o 
   1 -14   8       14.84       18.54      5.10 o 
   2 -14   8        2.29       -0.75      4.92 o 
   3 -14   8       22.61       27.85      5.26 o 
   4 -14   8       10.43       11.46      7.30 o 
   5 -14   8       77.00       93.04      8.40 o 
   6 -14   8        0.39       -0.56      6.56 o 
   7 -14   8        4.14       -1.70      7.01 o 
   8 -14   8       11.71       15.06     12.68 o 
   9 -14   8       29.12       26.33      5.83 o 
  10 -14   8        1.39        3.33      7.89 o 
  11 -14   8       10.88       21.65      9.30 o 
  -6 -13   8        0.36        0.21      7.54 o 
  -5 -13   8       16.38       19.75      8.00 o 
  -4 -13   8        0.27        1.07      7.55 o 
  -3 -13   8        6.80       11.12      7.41 o 
  -2 -13   8        2.89       -6.95      6.95 o 
  -1 -13   8        9.50       13.51      6.55 o 
   0 -13   8       55.03       47.94      7.03 o 
   1 -13   8        8.96        6.08      8.76 o 
   2 -13   8        8.56       10.00      4.65 o 
   3 -13   8       37.84       36.25      7.44 o 
   4 -13   8       14.52       22.74      4.82 o 
   5 -13   8       51.64       53.39      7.57 o 
   6 -13   8       16.54        3.81      5.95 o 
   7 -13   8       26.55       34.44      7.28 o 
   8 -13   8        5.26       11.61      5.33 o 
   9 -13   8       10.75        3.94      5.45 o 
  10 -13   8        0.47        2.23      5.32 o 
  11 -13   8       11.92        1.89      5.61 o 
  -7 -12   8        0.53        3.71      7.41 o 
  -6 -12   8        0.20        3.23      6.87 o 
  -5 -12   8        8.72       18.39      7.01 o 
  -4 -12   8       26.60       21.73      6.43 o 
  -3 -12   8       26.67       27.11      6.48 o 
  -2 -12   8       58.40       63.97      7.22 o 
  -1 -12   8       13.96       16.78      4.46 o 
   0 -12   8        2.71        2.79      4.08 o 
   1 -12   8        0.18       -0.76      3.82 o 
   2 -12   8        2.42        0.85      5.75 o 
   3 -12   8      162.54      154.42      6.91 o 
   4 -12   8       36.08       41.87      4.51 o 
   5 -12   8      176.57      162.72      9.91 o 
   6 -12   8        0.43       -5.36      5.36 o 
   7 -12   8        8.02       -0.08      5.78 o 
   8 -12   8        0.05       -4.74      4.76 o 
   9 -12   8       10.73        7.30      5.46 o 
  10 -12   8        1.32        2.18      5.05 o 
  11 -12   8        3.66       11.70      5.51 o 
  12 -12   8        3.81       -7.43      7.95 o 
  -8 -11   8        4.11        5.22      6.47 o 
  -7 -11   8       10.53       15.99      6.74 o 
  -6 -11   8       15.99       19.02      4.76 o 
  -5 -11   8       52.27       48.61      6.06 o 
  -4 -11   8       18.07       14.21      4.25 o 
  -3 -11   8       40.08       35.02      4.57 o 
  -2 -11   8        0.86       -3.83      3.83 o 
  -1 -11   8       84.24       83.80      5.15 o 
   0 -11   8      213.98      219.54      7.80 o 
   1 -11   8       18.90       21.69      6.06 o 
   2 -11   8      130.72      148.56      6.57 o 
   3 -11   8      149.48      146.90      6.89 o 
   4 -11   8       21.38       20.95      7.12 o 
   5 -11   8      204.29      197.63     15.05 o 
   6 -11   8        1.91        1.20      5.87 o 
   7 -11   8       36.92       21.56      6.29 o 
   8 -11   8       48.22       50.69      9.07 o 
   9 -11   8        8.93        3.97      4.73 o 
  10 -11   8        3.07        2.64      4.93 o 
  11 -11   8       20.37       15.12      6.06 o 
 -10 -10   8        3.07        6.05      4.59 o 
  -9 -10   8        5.60        9.81      4.69 o 
  -8 -10   8        7.05       10.69      4.70 o 
  -7 -10   8        5.43        3.60      4.18 o 
  -6 -10   8       17.32       15.78      6.75 o 
  -5 -10   8       87.08       78.83      4.98 o 
  -4 -10   8       43.41       36.74      4.34 o 
  -3 -10   8      120.71      121.73     15.29 o 
  -2 -10   8      182.07      195.62     11.59 o 
  -1 -10   8        9.56       10.62      2.68 o 
   0 -10   8       25.45       25.95      3.06 o 
   1 -10   8        7.66        5.60      3.30 o 
   2 -10   8       95.40       84.77      4.76 o 
   3 -10   8      494.02      453.83     12.79 o 
   4 -10   8        5.05        7.17      2.84 o 
   5 -10   8      305.50      314.82      7.72 o 
   6 -10   8       24.99       26.97      3.95 o 
   7 -10   8        0.24       -3.41      3.41 o 
   8 -10   8        6.67        9.50      6.24 o 
   9 -10   8        2.05        2.18      4.40 o 
  10 -10   8       13.69       15.87      4.97 o 
  11 -10   8       18.82       23.93      7.25 o 
  12 -10   8        0.56        9.81      6.93 o 
 -11  -9   8        2.96       13.67      8.43 o 
 -10  -9   8        1.55        7.84      3.98 o 
  -9  -9   8       14.21       17.05      4.31 o 
  -8  -9   8        0.66        4.94      3.46 o 
  -7  -9   8       11.92        9.36      3.30 o 
  -6  -9   8      264.39      249.27      8.51 o 
  -5  -9   8       71.38       67.67      3.53 o 
  -4  -9   8       56.13       64.12      3.32 o 
  -3  -9   8       23.92       29.01      2.82 o 
  -2  -9   8       16.52       13.61      2.24 o 
  -1  -9   8       49.83       49.49      2.54 o 
   0  -9   8      245.75      256.32      6.38 o 
   1  -9   8       43.74       41.13      2.90 o 
   2  -9   8      330.73      319.17      6.47 o 
   3  -9   8       15.49       15.11      2.66 o 
   4  -9   8      208.87      193.05      5.55 o 
   5  -9   8      251.86      226.48      6.43 o 
   6  -9   8        2.39        2.75      2.60 o 
   7  -9   8       26.26       32.49      3.57 o 
   8  -9   8       81.45       86.59      4.41 o 
   9  -9   8        6.15        7.24      3.79 o 
  10  -9   8        0.20        0.30      6.58 o 
  11  -9   8       22.92       31.50      7.31 o 
  12  -9   8        5.81       -7.01      7.01 o 
 -12  -8   8        2.94       10.26      8.16 o 
 -11  -8   8       17.59       19.55      5.46 o 
 -10  -8   8       19.70       19.14      2.73 o 
  -9  -8   8        5.56        6.08      3.11 o 
  -8  -8   8       97.84      105.19      4.19 o 
  -7  -8   8       80.12       87.10      3.81 o 
  -6  -8   8        8.03        5.73      2.73 o 
  -5  -8   8       31.00       22.34      2.08 o 
  -4  -8   8      213.77      210.67      4.26 o 
  -3  -8   8      411.46      409.73      6.03 o 
  -2  -8   8      154.81      160.53      4.07 o 
  -1  -8   8      186.34      201.41      4.03 o 
   0  -8   8       23.70       24.17      2.11 o 
   1  -8   8       47.95       38.13      2.27 o 
   2  -8   8       91.67       87.90      4.64 o 
   3  -8   8        7.03        2.45      2.33 o 
   4  -8   8      314.15      296.04      6.16 o 
   5  -8   8      162.57      174.10      4.62 o 
   6  -8   8       62.39       62.51      6.10 o 
   7  -8   8       69.70       64.55      3.77 o 
   8  -8   8       37.53       38.89      3.96 o 
   9  -8   8        5.14        6.80      3.66 o 
  10  -8   8        1.96        1.81      6.29 o 
  11  -8   8        3.42        6.75      7.01 o 
  12  -8   8       19.35       26.01      7.47 o 
 -12  -7   8       26.73       29.29      5.76 o 
 -11  -7   8        0.77       -3.65      4.78 o 
 -10  -7   8        6.60        8.47      4.29 o 
  -9  -7   8        0.04       -2.29      2.29 o 
  -8  -7   8        0.73        3.42      2.04 o 
  -7  -7   8      180.68      168.79      3.85 o 
  -6  -7   8      155.66      146.99      3.51 o 
  -5  -7   8      535.79      538.71      7.46 o 
  -4  -7   8       34.87       34.06      1.59 o 
  -3  -7   8      207.46      197.24      3.24 o 
  -2  -7   8        8.66        5.68      1.30 o 
  -1  -7   8       66.98       72.73      1.76 o 
   0  -7   8      460.86      461.93      9.15 o 
   1  -7   8        8.46        7.66      1.48 o 
   2  -7   8       74.75       72.38      3.59 o 
   3  -7   8      101.46       97.55      2.97 o 
   4  -7   8        0.80        1.11      2.13 o 
   5  -7   8       36.59       30.59      3.02 o 
   6  -7   8        6.77        4.38      2.32 o 
   7  -7   8       52.92       57.01      4.56 o 
   8  -7   8       82.99       87.61      4.14 o 
   9  -7   8       19.47       13.63      4.50 o 
  10  -7   8       40.20       31.13      7.01 o 
  11  -7   8       37.45       45.34      7.33 o 
 -13  -6   8        2.95        5.33      8.74 o 
 -12  -6   8        6.03        0.45      7.19 o 
 -11  -6   8        2.55        0.29      3.40 o 
 -10  -6   8       72.28       75.81      5.74 o 
  -9  -6   8       24.88       28.16      2.54 o 
  -8  -6   8      263.67      259.42      3.83 o 
  -7  -6   8       95.39       98.18      2.57 o 
  -6  -6   8        3.31        1.56      1.41 o 
  -5  -6   8       22.82       23.21      1.39 o 
  -4  -6   8      146.17      134.43      2.27 o 
  -3  -6   8      502.49      499.75      5.97 o 
  -2  -6   8      632.23      604.86      6.65 o 
  -1  -6   8      422.10      455.36      4.97 o 
   0  -6   8      228.22      225.59      3.23 o 
   1  -6   8      310.40      322.44      4.28 o 
   2  -6   8       63.53       61.00      2.07 o 
   3  -6   8      100.58       91.01      3.35 o 
   4  -6   8      115.70      111.87      4.42 o 
   5  -6   8       45.61       51.26      3.32 o 
   6  -6   8       53.36       62.49      2.95 o 
   7  -6   8       21.11       19.75      2.97 o 
   8  -6   8       78.87       80.75      5.48 o 
   9  -6   8       19.35       10.71      6.50 o 
  10  -6   8        3.61       16.82      6.87 o 
  11  -6   8       38.69       41.26      7.63 o 
 -14  -5   8        5.38       -7.49      7.49 o 
 -13  -5   8       20.58       30.77      4.13 o 
 -12  -5   8       18.73       24.28      3.10 o 
 -11  -5   8       21.36       21.92      2.72 o 
 -10  -5   8       37.32       37.54      2.63 o 
  -9  -5   8        6.48        9.02      2.13 o 
  -8  -5   8       13.21       10.74      1.97 o 
  -7  -5   8      161.53      153.93      2.84 o 
  -6  -5   8       62.10       57.42      1.37 o 
  -5  -5   8     1195.02     1176.70     12.25 o 
  -4  -5   8      193.82      186.63      3.10 o 
  -3  -5   8       85.63       91.21      1.80 o 
  -2  -5   8      382.52      394.40      4.84 o 
  -1  -5   8      377.87      391.97      4.54 o 
   0  -5   8      266.02      274.88      3.94 o 
   1  -5   8      249.16      247.88      4.01 o 
   2  -5   8      127.95      124.50      2.81 o 
   3  -5   8     1654.09     1605.18     25.62 o 
   4  -5   8        1.97       -0.44      2.44 o 
   5  -5   8        1.05        0.21      2.03 o 
   6  -5   8      155.64      147.40      4.25 o 
   7  -5   8       28.54       26.63      4.16 o 
   8  -5   8      113.38      106.42      7.73 o 
   9  -5   8        5.37        6.80      6.35 o 
  10  -5   8       63.13       82.56      8.43 o 
  11  -5   8       26.81       26.69      8.07 o 
 -14  -4   8        5.85        3.50      3.53 o 
 -13  -4   8        5.77        6.48      2.96 o 
 -12  -4   8        1.44       -1.14      2.53 o 
 -11  -4   8        0.70       -0.60      2.24 o 
 -10  -4   8      119.23      113.66      3.48 o 
  -9  -4   8       33.84       31.81      2.05 o 
  -8  -4   8      248.61      245.87      4.32 o 
  -7  -4   8       61.31       55.04      1.84 o 
  -6  -4   8       53.68       62.23      1.45 o 
  -5  -4   8        9.06       11.25      0.95 o 
  -4  -4   8       77.50       80.03      1.65 o 
  -3  -4   8       88.89       83.63      1.89 o 
  -2  -4   8     1047.51     1087.36     12.07 o 
  -1  -4   8      464.94      475.33      5.16 o 
   0  -4   8      691.25      687.80      7.51 o 
   1  -4   8      816.67      857.25     11.36 o 
   2  -4   8      379.63      369.99      6.15 o 
   3  -4   8      629.41      628.12     10.90 o 
   4  -4   8       10.10        6.74      1.96 o 
   5  -4   8        2.12       -0.36      2.65 o 
   6  -4   8      310.72      296.83      8.62 o 
   7  -4   8        0.96        5.41      3.97 o 
   8  -4   8        5.77        5.76      5.79 o 
   9  -4   8        0.33        2.70      6.75 o 
  10  -4   8        1.12       -1.14      6.95 o 
  11  -4   8       42.94       59.90      8.95 o 
 -15  -3   8        6.25        6.96      4.58 o 
 -14  -3   8        0.12       -2.31      3.38 o 
 -13  -3   8       54.52       49.91      3.41 o 
 -12  -3   8       25.45       28.41      2.81 o 
 -11  -3   8      117.21      118.07      6.76 o 
 -10  -3   8      131.72      138.14      3.08 o 
  -9  -3   8       28.11       29.61      2.15 o 
  -8  -3   8       23.70       25.29      2.01 o 
  -7  -3   8        8.31        8.61      1.12 o 
  -6  -3   8      227.93      210.16      3.17 o 
  -5  -3   8      793.09      802.03      8.45 o 
  -4  -3   8       87.86       80.28      1.79 o 
  -3  -3   8      795.25      796.84      8.95 o 
  -2  -3   8      423.15      404.37      5.29 o 
  -1  -3   8      396.90      437.06      5.01 o 
   0  -3   8      159.94      150.76      3.07 o 
   1  -3   8      546.43      530.94      7.42 o 
   2  -3   8     2302.72     2324.57     29.76 o 
   3  -3   8       74.10       71.96      2.53 o 
   4  -3   8      178.81      169.29      5.40 o 
   5  -3   8       57.38       56.55      3.78 o 
   6  -3   8       62.34       61.93      3.93 o 
   7  -3   8       15.92       10.75      5.78 o 
   8  -3   8        1.32       -6.58      6.58 o 
   9  -3   8        2.95        2.78      6.95 o 
  10  -3   8       13.27       16.61      7.63 o 
 -15  -2   8        1.78        5.59      3.50 o 
 -14  -2   8       54.93       52.86      3.51 o 
 -13  -2   8        1.55       -2.34      2.56 o 
 -12  -2   8        3.82        4.12      2.32 o 
 -11  -2   8        0.82       -1.74      1.74 o 
 -10  -2   8      212.80      190.58      3.87 o 
  -9  -2   8       11.26       10.79      1.43 o 
  -8  -2   8      513.38      496.98      7.25 o 
  -7  -2   8      342.45      337.90      5.12 o 
  -6  -2   8      385.60      382.68      5.45 o 
  -5  -2   8      139.77      136.94      2.07 o 
  -4  -2   8      285.75      291.71      3.64 o 
  -3  -2   8      474.23      487.40      5.70 o 
  -2  -2   8      282.70      274.53      3.85 o 
  -1  -2   8      424.22      414.37      4.81 o 
   0  -2   8     1944.01     1992.97     21.94 o 
   1  -2   8      704.77      697.30      9.48 o 
   2  -2   8       58.10       52.30      2.54 o 
   3  -2   8       66.40       77.71      3.09 o 
   4  -2   8      139.28      133.45      4.86 o 
   5  -2   8       59.43       74.25      6.60 o 
   6  -2   8      110.01       94.34      7.46 o 
   7  -2   8        2.22        4.74      5.97 o 
   8  -2   8        6.35       -5.68      6.85 o 
   9  -2   8        0.28        1.63      7.43 o 
  10  -2   8        1.81       -7.17      7.73 o 
 -15  -1   8        0.10        0.14      3.82 o 
 -14  -1   8        2.77        1.20      2.64 o 
 -13  -1   8        5.45        4.67      2.25 o 
 -12  -1   8       53.21       55.53      2.10 o 
 -11  -1   8      142.10      131.23      3.00 o 
 -10  -1   8      141.95      145.15      3.57 o 
  -9  -1   8      157.04      159.66      3.20 o 
  -8  -1   8      161.38      152.31      2.70 o 
  -7  -1   8       27.91       26.87      1.34 o 
  -6  -1   8      304.86      305.30      4.29 o 
  -5  -1   8       65.08       63.01      1.37 o 
  -4  -1   8      552.33      533.15      6.14 o 
  -3  -1   8      513.77      519.67      6.07 o 
  -2  -1   8      454.18      426.20      5.55 o 
  -1  -1   8        2.04        3.34      1.02 o 
   0  -1   8      154.31      152.54      2.85 o 
   1  -1   8      534.77      571.21      8.84 o 
   2  -1   8     1018.60      992.05     16.44 o 
   3  -1   8       24.11       31.56      3.64 o 
   4  -1   8      100.17       89.59      4.96 o 
   5  -1   8       15.20       13.98      4.42 o 
   6  -1   8        0.26       -1.06      6.47 o 
   7  -1   8        2.67       -6.83      6.83 o 
   8  -1   8        0.13        3.26      7.43 o 
   9  -1   8        7.39       -7.68      7.68 o 
 -16   0   8        8.45       10.68      3.80 o 
 -15   0   8        9.59        2.18      3.98 o 
 -14   0   8       27.25       30.40      2.42 o 
 -13   0   8       10.80       11.62      1.64 o 
 -12   0   8       21.06       21.71      1.76 o 
 -11   0   8       13.29       15.79      1.91 o 
 -10   0   8       77.67       65.82      2.81 o 
  -9   0   8        4.08        4.54      1.07 o 
  -8   0   8     1449.90     1370.08     21.22 o 
  -7   0   8      562.85      519.46      7.48 o 
  -6   0   8      404.35      389.01      5.83 o 
  -5   0   8      888.97      833.03      9.25 o 
  -4   0   8      366.61      364.60      4.45 o 
  -3   0   8      309.14      300.96      3.88 o 
  -2   0   8        5.31        9.73      1.15 o 
  -1   0   8      274.59      283.35      3.67 o 
   0   0   8      796.91      857.82     11.47 o 
   1   0   8      339.31      296.93     10.34 o 
   2   0   8       11.21        6.71      2.80 o 
   3   0   8        4.25        1.92      3.58 o 
   4   0   8       33.43       32.62      5.03 o 
   5   0   8       67.01       78.61      5.46 o 
   6   0   8        2.25        7.59      6.26 o 
   7   0   8        3.02        5.46      7.54 o 
   8   0   8        0.48       -5.86      7.79 o 
   9   0   8       27.24       43.83      9.17 o 
 -16   1   8       15.85       22.53      3.80 o 
 -15   1   8        0.21        1.48      2.84 o 
 -14   1   8        5.72        4.48      3.31 o 
 -11   1   8       89.73       99.65      7.99 o 
 -10   1   8      252.28      249.59      5.54 o 
  -9   1   8      293.19      291.00      5.15 o 
  -8   1   8        4.29       -0.09      0.94 o 
  -7   1   8       91.10       79.43      1.89 o 
  -6   1   8      138.66      144.10      2.62 o 
  -5   1   8      379.07      351.77      4.28 o 
  -4   1   8      895.88      883.16      9.91 o 
  -3   1   8      200.20      192.37      2.92 o 
  -2   1   8      770.73      779.04      9.55 o 
  -1   1   8        2.26        2.67      1.68 o 
   0   1   8      203.70      174.31      4.36 o 
   1   1   8      182.81      192.42      5.75 o 
   2   1   8       59.46       71.61     10.32 o 
   3   1   8      171.56      184.33      7.40 o 
   4   1   8       57.59       60.68      5.36 o 
   5   1   8        1.25        0.03      4.71 o 
   6   1   8        4.76        3.71      7.36 o 
   7   1   8        1.91       -3.50      7.79 o 
   8   1   8        1.94       -5.86      8.24 o 
 -16   2   8        4.12        3.42      4.79 o 
 -13   2   8       49.31       42.23      8.56 o 
 -12   2   8      100.36      112.17      8.53 o 
 -11   2   8       79.43       95.53      7.67 o 
 -10   2   8        2.31       -1.04      1.66 o 
  -9   2   8       89.31       78.49      2.09 o 
  -8   2   8      399.84      388.23      5.36 o 
  -7   2   8      571.40      553.91      7.41 o 
  -6   2   8       27.26       30.04      1.17 o 
  -5   2   8      519.32      489.40      5.77 o 
  -4   2   8        7.43        5.08      1.08 o 
  -3   2   8       36.59       40.28      1.61 o 
  -2   2   8        1.09        2.08      1.67 o 
  -1   2   8       29.42       37.41      3.44 o 
   0   2   8      182.32      194.67      5.95 o 
   1   2   8       93.17      100.58      4.33 o 
   2   2   8       35.65       32.51      4.58 o 
   3   2   8        0.56        2.47      4.32 o 
   4   2   8        1.35        4.71      5.15 o 
   5   2   8        8.56        3.28      6.83 o 
   6   2   8        1.29       -2.82      7.71 o 
   7   2   8       10.79       -3.25      8.31 o 
 -15   3   8        0.28       14.34      9.52 o 
 -14   3   8       33.88       40.89      9.11 o 
 -13   3   8        0.30        1.74      7.60 o 
 -12   3   8       20.93        8.56      6.56 o 
 -11   3   8      110.65       99.25      3.11 o 
 -10   3   8      229.26      217.97      3.83 o 
  -9   3   8      142.80      144.54      3.57 o 
  -8   3   8      152.83      153.57      2.90 o 
  -7   3   8       45.05       41.27      2.31 o 
  -6   3   8        0.09        1.68      1.03 o 
  -5   3   8      465.77      427.18      5.47 o 
  -4   3   8       80.00       83.29      2.21 o 
  -3   3   8       65.10       79.88      2.88 o 
  -2   3   8      405.35      406.01      7.63 o 
  -1   3   8       20.84       18.93      2.46 o 
   0   3   8      301.60      282.58      7.50 o 
   1   3   8        4.29        2.56      3.92 o 
   2   3   8        5.56        4.85      6.24 o 
   3   3   8       30.08       33.51      5.08 o 
   4   3   8       10.89        4.21      5.15 o 
   5   3   8       12.60       22.85      7.76 o 
   6   3   8        9.52       12.83      8.71 o 
   7   3   8        0.98       -6.45      8.00 o 
 -16   4   8        7.51        9.73     10.08 o 
 -15   4   8        1.36       -8.98      8.98 o 
 -14   4   8       34.16       26.50      8.82 o 
 -13   4   8      100.99      121.95     10.19 o 
 -12   4   8       83.66       84.23      8.28 o 
 -11   4   8       25.61       26.10      1.48 o 
 -10   4   8       66.75       66.50      1.87 o 
  -9   4   8      119.11      112.98      3.18 o 
  -8   4   8       90.86      100.31      2.56 o 
  -7   4   8      229.56      224.90      3.86 o 
  -6   4   8       99.16      109.04      2.82 o 
  -5   4   8       48.71       42.03      1.93 o 
  -4   4   8       22.29       17.19      1.97 o 
  -3   4   8        5.84        3.14      2.96 o 
  -2   4   8       40.98       35.40      3.26 o 
  -1   4   8       49.65       60.87      3.93 o 
   0   4   8       77.92       75.52      7.53 o 
   1   4   8       38.60       43.01      4.97 o 
   2   4   8       19.38       15.83      5.16 o 
   3   4   8       22.19       26.87      5.47 o 
   4   4   8        7.90        7.83      5.77 o 
   5   4   8        4.33       11.14      8.90 o 
   6   4   8        4.25       10.91      8.42 o 
 -16   5   8        4.58       13.01     10.40 o 
 -15   5   8        2.00       -0.56      8.39 o 
 -14   5   8       22.05       27.40      9.12 o 
 -13   5   8        8.77        6.01      1.60 o 
 -12   5   8        0.19        0.17      1.33 o 
 -11   5   8       32.31       31.43      1.57 o 
 -10   5   8       85.94       76.96      3.04 o 
  -9   5   8       71.79       75.85      2.45 o 
  -8   5   8      276.44      255.75      4.76 o 
  -7   5   8        0.73       -0.10      1.45 o 
  -6   5   8       13.87       17.17      1.90 o 
  -5   5   8       18.98       16.67      2.04 o 
  -4   5   8        7.57        4.45      2.23 o 
  -3   5   8       33.15       41.89      3.50 o 
  -2   5   8      131.09      126.90      6.25 o 
  -1   5   8       26.35       28.14      4.85 o 
   0   5   8       98.45      114.01      9.54 o 
   1   5   8        3.59       -7.52      7.52 o 
   2   5   8        0.37       -0.05      5.18 o 
   3   5   8        0.32        4.03      5.58 o 
   4   5   8       13.52       10.91      8.37 o 
   5   5   8        7.13       25.27      9.79 o 
 -16   6   8        0.31       -1.46      4.70 o 
 -15   6   8        5.32        2.47      2.77 o 
 -14   6   8       40.19       39.30      1.84 o 
 -13   6   8       24.70       27.36      1.85 o 
 -12   6   8       39.26       37.06      2.07 o 
 -11   6   8       22.97       27.02      2.26 o 
 -10   6   8       66.99       76.03      4.07 o 
  -9   6   8        1.54        1.19      2.10 o 
  -8   6   8       43.41       42.20      2.44 o 
  -7   6   8       59.28       53.29      2.15 o 
  -6   6   8       46.15       47.91      2.40 o 
  -5   6   8       38.00       42.03      2.69 o 
  -4   6   8       18.71       26.07      3.37 o 
  -3   6   8       24.08       30.07      4.72 o 
  -2   6   8       35.65       30.66      4.90 o 
  -1   6   8       13.51       18.07      7.47 o 
   0   6   8       38.47       45.95      8.58 o 
   1   6   8        0.53        0.69      8.48 o 
   2   6   8       23.99       15.44      9.35 o 
   3   6   8       21.05       17.41     10.15 o 
   4   6   8        3.83       -2.88      8.95 o 
 -16   7   8        0.43       -0.60      4.03 o 
 -15   7   8        1.06        1.63      2.03 o 
 -14   7   8        1.01       -0.69      2.02 o 
 -13   7   8        8.40        5.09      2.18 o 
 -12   7   8        5.38        2.35      2.05 o 
 -11   7   8       15.18       15.02      2.39 o 
 -10   7   8       11.22       11.60      2.44 o 
  -9   7   8      164.01      172.94      4.39 o 
  -8   7   8       14.98       17.90      2.73 o 
  -7   7   8       42.40       40.69      2.47 o 
  -6   7   8        3.49        5.65      2.65 o 
  -5   7   8        0.08       -1.97      4.46 o 
  -4   7   8        4.12        2.71      4.36 o 
  -3   7   8       21.14       24.97      5.03 o 
  -2   7   8       51.17       49.35      7.57 o 
  -1   7   8       28.75       39.48      8.71 o 
   0   7   8        0.26        0.96      8.64 o 
   1   7   8        7.83        3.87      8.31 o 
   2   7   8        1.84       -4.29      8.83 o 
 -15   8   8        0.42       -2.30      2.30 o 
 -14   8   8        5.71       10.25      2.35 o 
 -13   8   8        1.71        4.17      2.37 o 
 -12   8   8        8.82        9.41      2.74 o 
 -11   8   8       17.97       23.01      2.96 o 
 -10   8   8       56.99       60.34      3.49 o 
  -9   8   8        0.91        3.22      3.27 o 
  -8   8   8        5.32        3.32      2.33 o 
  -7   8   8       10.49       11.05      2.82 o 
  -6   8   8       10.75        9.44      3.50 o 
  -5   8   8       40.53       37.82      4.94 o 
  -4   8   8        6.12        5.86      4.96 o 
  -3   8   8       12.39        7.68      7.25 o 
  -2   8   8        0.34        9.57      8.13 o 
  -1   8   8        0.91       -4.22      8.69 o 
   0   8   8        4.93       -3.52      9.38 o 
   1   8   8        5.93        8.23      9.19 o 
 -14   9   8        1.95        1.62      3.03 o 
 -13   9   8        5.66        6.95      2.97 o 
 -12   9   8       10.40        7.50      3.36 o 
 -11   9   8       10.78       11.88      3.44 o 
 -10   9   8        3.43        1.17      4.41 o 
  -9   9   8       21.77       25.81      4.11 o 
  -8   9   8       29.58       26.31      3.18 o 
  -7   9   8       42.18       41.05      4.67 o 
  -6   9   8       21.63       25.16      4.98 o 
  -5   9   8        0.30        1.07      6.79 o 
  -4   9   8        0.56       -6.43      7.70 o 
  -3   9   8       15.20       13.80      8.18 o 
  -2   9   8        0.32       -1.25      8.43 o 
  -1   9   8       10.45       14.44      8.66 o 
 -13  10   8        0.47       -1.55      3.66 o 
 -12  10   8        5.00        2.56      4.41 o 
 -11  10   8        4.45        3.84      6.86 o 
 -10  10   8        9.74        6.08      4.35 o 
  -9  10   8        0.41        1.49      5.41 o 
  -8  10   8        0.91        0.32      3.96 o 
  -7  10   8        0.26        1.20      4.80 o 
  -6  10   8       12.42       12.35      6.75 o 
  -5  10   8       20.03       18.08      7.91 o 
  -4  10   8        0.84       -1.58      7.87 o 
  -3  10   8        1.82       10.95      8.72 o 
 -12  11   8        1.64        4.79      7.94 o 
 -11  11   8        0.38       -2.24      4.57 o 
 -10  11   8        0.06        2.23      5.44 o 
  -9  11   8        2.44       14.60      9.06 o 
  -8  11   8       15.72       18.21      4.76 o 
  -7  11   8        1.19       -0.70      6.59 o 
   3 -17   9        1.62        3.65      8.82 o 
   4 -17   9        2.43       -6.77      9.22 o 
   5 -17   9        0.13        6.77      9.36 o 
  -1 -16   9        0.73        6.18      9.33 o 
   0 -16   9        1.75       -4.69      8.39 o 
   1 -16   9        2.31        5.81      9.17 o 
   2 -16   9        7.56        4.04      6.46 o 
   3 -16   9        2.24        0.21      8.85 o 
   4 -16   9        4.49       -7.94      7.94 o 
   5 -16   9        6.85       10.61      7.99 o 
   6 -16   9        3.51        4.51      8.77 o 
   7 -16   9        6.82        7.22      8.47 o 
   8 -16   9        1.20        0.66      9.92 o 
  -3 -15   9        6.00        3.65      8.74 o 
  -2 -15   9        4.77        2.45      7.99 o 
  -1 -15   9        0.34       -4.24      8.35 o 
   0 -15   9       37.86       43.95      9.23 o 
   1 -15   9        3.11        9.38      8.43 o 
   2 -15   9        4.89        4.21      5.65 o 
   3 -15   9        1.40        3.47      7.41 o 
   4 -15   9        1.45       -3.65      7.25 o 
   5 -15   9        0.18        3.94      8.16 o 
   6 -15   9        5.85        5.91      7.25 o 
   7 -15   9       10.94       25.35      8.21 o 
   8 -15   9       11.13        8.48      6.18 o 
   9 -15   9        2.86       12.63      9.71 o 
  -4 -14   9       16.76       23.77      8.37 o 
  -3 -14   9        1.29        6.00      8.15 o 
  -2 -14   9       12.73       14.64      8.26 o 
  -1 -14   9        1.84       -6.29      7.71 o 
   0 -14   9        4.36        5.35      7.71 o 
   1 -14   9       27.60       26.32      9.48 o 
   2 -14   9        0.57        2.86      4.86 o 
   3 -14   9       14.80       11.73      5.24 o 
   4 -14   9        4.76        2.00      6.72 o 
   5 -14   9       29.22       19.41      7.79 o 
   6 -14   9        7.26        8.67      6.85 o 
   7 -14   9        0.01       -0.58      7.70 o 
   8 -14   9        0.05        9.05      6.14 o 
   9 -14   9       14.02       19.31      5.95 o 
  10 -14   9        0.34       -0.24      8.85 o 
  -6 -13   9        0.40        3.60      7.54 o 
  -5 -13   9        2.00        1.60      7.20 o 
  -4 -13   9        0.65        5.86      7.44 o 
  -3 -13   9        0.08        5.17      7.39 o 
  -2 -13   9       18.40       10.69      6.71 o 
  -1 -13   9        7.27       17.91      7.25 o 
   0 -13   9       80.11      100.94      6.04 o 
   1 -13   9        3.66        4.24      4.59 o 
   2 -13   9        2.20        4.95      4.44 o 
   3 -13   9        5.42        7.59      5.10 o 
   4 -13   9        0.87        1.23      4.66 o 
   5 -13   9        9.77        4.37      6.40 o 
   6 -13   9       86.48       69.10      8.23 o 
   7 -13   9        3.04        6.87      7.17 o 
   8 -13   9       28.94       31.27      8.95 o 
   9 -13   9        4.43        5.05      5.61 o 
  10 -13   9       27.48       31.23      7.17 o 
  11 -13   9       13.08       19.36      9.19 o 
  -7 -12   9        1.53        0.66      7.27 o 
  -6 -12   9        0.27       -3.52      6.80 o 
  -5 -12   9       11.79        4.93      6.79 o 
  -4 -12   9       26.65       30.79      7.12 o 
  -3 -12   9        3.94        8.35      6.50 o 
  -2 -12   9      103.87      105.50      8.45 o 
  -1 -12   9        2.47        4.24      6.50 o 
   0 -12   9        2.44        5.64      4.51 o 
   1 -12   9        5.40        3.46      4.02 o 
   2 -12   9        4.51        3.70      4.17 o 
   3 -12   9       78.53       84.80      5.30 o 
   4 -12   9        3.44        6.99      4.59 o 
   5 -12   9       79.03       66.85      7.17 o 
   6 -12   9       10.25       11.79      6.77 o 
   7 -12   9        1.12       -0.96      6.08 o 
   8 -12   9        0.05        1.72      4.95 o 
   9 -12   9       23.69       22.01      5.42 o 
  10 -12   9       60.93       68.37      6.25 o 
  -8 -11   9       10.63       10.96      6.63 o 
  -7 -11   9        1.69        2.95      4.76 o 
  -6 -11   9       23.73       25.41      4.96 o 
  -5 -11   9        1.70        4.32      4.45 o 
  -4 -11   9       62.02       69.13      5.40 o 
  -3 -11   9        2.41       -1.29      8.78 o 
  -2 -11   9       93.21       77.17      5.27 o 
  -1 -11   9        4.16        3.82      7.09 o 
   0 -11   9      157.26      156.96      8.31 o 
   1 -11   9       72.95       81.57      5.03 o 
   2 -11   9      103.66      116.04      5.64 o 
   3 -11   9        5.77        5.11      3.89 o 
   4 -11   9       23.74       25.21      4.19 o 
   5 -11   9        7.67        7.74      4.05 o 
   6 -11   9      109.83      111.16      8.13 o 
   7 -11   9        0.59        3.62      4.57 o 
   8 -11   9       48.96       51.57      8.72 o 
   9 -11   9       28.40       37.57      5.33 o 
  10 -11   9        3.38        2.86      5.13 o 
  11 -11   9       11.48        7.68      7.17 o 
 -10 -10   9       16.55       23.48      4.18 o 
  -9 -10   9        6.69        7.28      5.15 o 
  -8 -10   9        1.85        1.20      4.34 o 
  -7 -10   9       13.79       13.38      4.31 o 
  -6 -10   9       14.07       16.05      4.18 o 
  -5 -10   9        9.53        8.01      4.00 o 
  -4 -10   9       92.06       79.67      4.99 o 
  -3 -10   9       67.79       67.88      5.51 o 
  -2 -10   9      149.19      145.76      6.12 o 
  -1 -10   9       37.61       43.05      3.21 o 
   0 -10   9       75.88       77.97      3.75 o 
   1 -10   9        7.99       12.28      3.65 o 
   2 -10   9       63.08       60.99      4.29 o 
   3 -10   9       14.01       19.48      3.88 o 
   4 -10   9      101.02       99.81      7.12 o 
   5 -10   9       36.23       43.41      4.25 o 
   6 -10   9        1.50        0.75      6.08 o 
   7 -10   9        8.43       12.07      4.19 o 
   8 -10   9        8.11        9.23      4.71 o 
   9 -10   9       43.12       27.65      4.91 o 
  10 -10   9       28.44       36.84      7.67 o 
  11 -10   9        4.09       11.39      7.25 o 
 -11  -9   9        0.20        1.81      8.07 o 
 -10  -9   9        0.49       -2.95      2.95 o 
  -9  -9   9        0.47        3.47      3.38 o 
  -8  -9   9       36.44       36.68      3.68 o 
  -7  -9   9       12.13       13.38      3.18 o 
  -6  -9   9       48.63       44.65      3.90 o 
  -5  -9   9      183.70      182.63      5.62 o 
  -4  -9   9      121.06      121.80      4.86 o 
  -3  -9   9        0.19       -2.69      2.69 o 
  -2  -9   9       23.34       23.58      2.48 o 
  -1  -9   9        6.41        6.33      2.59 o 
   0  -9   9     1045.90      981.46     18.64 o 
   1  -9   9       79.09       85.67      3.76 o 
   2  -9   9      324.45      340.46      9.66 o 
   3  -9   9       60.74       62.85      8.66 o 
   4  -9   9       61.65       59.37      3.52 o 
   5  -9   9       25.00       26.60      3.60 o 
   6  -9   9        9.29        9.19      5.55 o 
   7  -9   9       18.18       18.25      4.22 o 
   8  -9   9        9.39       10.67      7.67 o 
   9  -9   9        3.44       -3.47      6.67 o 
  10  -9   9       23.90       21.22      7.35 o 
  11  -9   9        1.55        2.94      7.67 o 
 -12  -8   9        2.40        5.63      5.70 o 
 -11  -8   9        3.64        1.29      5.32 o 
 -10  -8   9       30.96       26.85      8.84 o 
  -9  -8   9       21.42       25.20      2.43 o 
  -8  -8   9       10.43       12.74      3.53 o 
  -7  -8   9       46.38       51.76      3.30 o 
  -6  -8   9        1.66       -1.06      2.28 o 
  -5  -8   9        2.68        1.30      1.96 o 
  -4  -8   9      103.47      105.68      3.71 o 
  -3  -8   9      152.15      155.53      4.07 o 
  -2  -8   9      348.75      343.04      6.54 o 
  -1  -8   9      363.28      363.26      6.92 o 
   0  -8   9        1.33       -0.75      2.07 o 
   1  -8   9       47.94       47.13      2.99 o 
   2  -8   9      367.99      339.10      6.70 o 
   3  -8   9       84.49       83.53      3.70 o 
   4  -8   9      252.65      249.19      8.08 o 
   5  -8   9       84.53       90.25      6.35 o 
   6  -8   9       92.14       97.67      4.13 o 
   7  -8   9        1.92       -0.81      3.93 o 
   8  -8   9        2.95        3.82      5.86 o 
   9  -8   9       13.50       20.04      7.07 o 
  10  -8   9        4.73        6.66      7.25 o 
  11  -8   9        4.63       11.86      8.02 o 
 -12  -7   9       15.54       16.58      5.24 o 
 -11  -7   9        2.09        0.81      4.68 o 
 -10  -7   9       34.78       31.77      4.62 o 
  -9  -7   9        2.94        2.30      2.70 o 
  -8  -7   9        8.34        7.02      1.78 o 
  -7  -7   9      104.92       97.25      2.88 o 
  -6  -7   9      105.86      110.25      3.13 o 
  -5  -7   9      295.76      278.75      4.96 o 
  -4  -7   9      251.93      247.06      4.53 o 
  -3  -7   9       40.01       37.40      1.72 o 
  -2  -7   9        2.85        4.17      1.44 o 
  -1  -7   9       87.15       82.52      2.26 o 
   0  -7   9      380.40      379.55      6.29 o 
   1  -7   9      296.00      274.78      7.76 o 
   2  -7   9       49.94       48.48      2.34 o 
   3  -7   9      158.06      171.40      5.27 o 
   4  -7   9      130.24      121.37      4.62 o 
   5  -7   9       51.38       40.93      8.41 o 
   6  -7   9        2.65        1.59      2.95 o 
   7  -7   9        0.50       -4.79      5.55 o 
   8  -7   9       13.60       14.36      6.64 o 
   9  -7   9        4.37        1.22      6.93 o 
  10  -7   9        0.17        5.07      7.11 o 
  11  -7   9       10.12       10.43      8.03 o 
 -13  -6   9        2.06        5.08      5.23 o 
 -12  -6   9        3.58        3.32      4.58 o 
 -11  -6   9        0.43        2.08      2.79 o 
 -10  -6   9      129.25      126.77      4.31 o 
  -9  -6   9       26.99       29.49      2.57 o 
  -8  -6   9      187.22      192.69      3.42 o 
  -7  -6   9       58.20       63.98      2.54 o 
  -6  -6   9       49.93       50.41      2.47 o 
  -5  -6   9       18.26       16.35      1.45 o 
  -4  -6   9      213.42      217.11      3.40 o 
  -3  -6   9      174.55      171.52      2.78 o 
  -2  -6   9      618.26      624.05      7.29 o 
  -1  -6   9      449.41      469.22      6.17 o 
   0  -6   9        6.53        4.96      1.33 o 
   1  -6   9       22.06       22.98      1.93 o 
   2  -6   9       63.05       62.65      2.66 o 
   3  -6   9      385.09      384.82      8.55 o 
   4  -6   9      317.79      305.55      7.49 o 
   5  -6   9       39.90       42.41      3.20 o 
   6  -6   9      204.21      192.02      7.49 o 
   7  -6   9       18.08       20.24      5.97 o 
   8  -6   9       18.26       21.67      6.96 o 
   9  -6   9        8.08        2.13      7.03 o 
  10  -6   9       27.98       33.96      7.81 o 
 -14  -5   9        0.19        2.56      7.35 o 
 -13  -5   9       23.66       21.16      3.37 o 
 -12  -5   9       41.72       44.26      3.17 o 
 -11  -5   9       12.32       15.48      3.91 o 
 -10  -5   9      141.61      153.29      4.24 o 
  -9  -5   9       13.89        7.98      2.16 o 
  -8  -5   9       38.21       38.49      2.01 o 
  -7  -5   9      114.59      103.42      2.21 o 
  -6  -5   9      224.20      227.97      3.21 o 
  -5  -5   9      556.42      543.15      6.38 o 
  -4  -5   9      287.15      275.86      4.11 o 
  -3  -5   9       62.74       54.53      1.88 o 
  -2  -5   9       76.99       77.54      1.76 o 
  -1  -5   9      121.74      142.87      2.38 o 
   0  -5   9        6.05        6.57      1.33 o 
   1  -5   9       40.62       47.48      2.07 o 
   2  -5   9      265.63      245.22      5.40 o 
   3  -5   9        6.23        8.78      2.63 o 
   4  -5   9      179.59      151.58      6.37 o 
   5  -5   9       14.80       11.55      4.02 o 
   6  -5   9       32.28       43.72      5.35 o 
   7  -5   9        6.03       13.30      6.61 o 
   8  -5   9       53.38       50.22      7.63 o 
   9  -5   9       14.59       15.94      6.66 o 
  10  -5   9        7.76        2.91      7.65 o 
 -14  -4   9       14.42       16.09      4.37 o 
 -13  -4   9        2.17       -0.52      2.85 o 
 -12  -4   9        3.23        2.69      2.53 o 
 -11  -4   9        1.62       -0.35      2.26 o 
 -10  -4   9      261.13      240.10      4.99 o 
  -9  -4   9       18.10       15.26      2.07 o 
  -8  -4   9      273.28      272.73      5.12 o 
  -7  -4   9      301.01      295.59      4.45 o 
  -6  -4   9       80.35       81.99      1.79 o 
  -5  -4   9       16.23       17.52      1.23 o 
  -4  -4   9      112.19      115.94      2.18 o 
  -3  -4   9      257.20      255.43      3.43 o 
  -2  -4   9      333.96      350.40      4.47 o 
  -1  -4   9       51.10       51.82      1.40 o 
   0  -4   9      505.41      474.38      6.33 o 
   1  -4   9       52.80       53.24      2.05 o 
   2  -4   9      126.20      110.58      3.17 o 
   3  -4   9        5.25        4.97      4.02 o 
   4  -4   9       90.96       87.83      4.98 o 
   5  -4   9       10.81       14.66      4.11 o 
   6  -4   9      105.93      121.94     14.63 o 
   7  -4   9       17.77       10.13      6.75 o 
   8  -4   9       14.65       15.40      6.58 o 
   9  -4   9        5.42        3.02      7.47 o 
  10  -4   9       17.27       22.92      8.15 o 
 -15  -3   9        1.01       -0.90      3.62 o 
 -14  -3   9        2.18       -0.12      2.85 o 
 -13  -3   9       22.96       22.58      2.70 o 
 -12  -3   9      122.77      122.39      3.72 o 
 -11  -3   9       25.14       25.39      2.16 o 
 -10  -3   9      189.76      189.30      3.70 o 
  -9  -3   9       22.52       20.84      1.46 o 
  -8  -3   9        2.88        0.43      1.26 o 
  -7  -3   9       34.60       29.89      1.56 o 
  -6  -3   9      391.42      376.62      4.53 o 
  -5  -3   9     1037.13     1050.55     11.72 o 
  -4  -3   9      395.35      395.02      4.81 o 
  -3  -3   9       15.70       10.97      1.25 o 
  -2  -3   9      749.85      716.10      8.27 o 
  -1  -3   9       78.39       66.05      1.79 o 
   0  -3   9       71.29       69.69      2.11 o 
   1  -3   9       47.81       38.16      2.36 o 
   2  -3   9      261.87      259.85      8.05 o 
   3  -3   9      234.69      249.57      7.99 o 
   4  -3   9      214.11      187.84     11.70 o 
   5  -3   9       13.94       16.33      4.55 o 
   6  -3   9        0.84        1.02      6.31 o 
   7  -3   9       29.93       23.93      6.67 o 
   8  -3   9      107.99      107.70      9.04 o 
   9  -3   9        4.65        8.24      7.91 o 
 -15  -2   9        7.86       13.55      3.30 o 
 -14  -2   9       24.45       29.70      2.69 o 
 -13  -2   9       16.42       16.61      2.28 o 
 -12  -2   9       12.26       10.90      2.00 o 
 -11  -2   9        0.10       -0.36      1.41 o 
 -10  -2   9      139.52      125.36      2.99 o 
  -9  -2   9        2.75        3.90      1.34 o 
  -8  -2   9      262.55      240.67      3.69 o 
  -7  -2   9      308.50      304.64      4.83 o 
  -6  -2   9      182.85      196.48      3.54 o 
  -5  -2   9       65.58       67.36      1.63 o 
  -4  -2   9       51.37       55.92      1.42 o 
  -3  -2   9      174.03      186.67      2.84 o 
  -2  -2   9       87.58       83.26      2.55 o 
  -1  -2   9      902.98      872.37     11.48 o 
   0  -2   9       40.36       45.69      2.92 o 
   1  -2   9      769.72      749.07     12.61 o 
   2  -2   9       60.50       52.59      3.33 o 
   3  -2   9       32.89       28.83      3.93 o 
   4  -2   9        1.74        3.01      3.82 o 
   5  -2   9       42.12       51.15      4.99 o 
   6  -2   9      181.96      188.44     10.98 o 
   7  -2   9        3.17        2.53      7.41 o 
   8  -2   9        6.47        0.53      7.06 o 
   9  -2   9        3.92        4.61      8.35 o 
 -15  -1   9        0.36        3.78      2.94 o 
 -14  -1   9        3.75        4.42      2.55 o 
 -13  -1   9       35.68       32.23      1.88 o 
 -12  -1   9       88.55       83.18      2.38 o 
 -11  -1   9       41.03       38.80      1.60 o 
 -10  -1   9      187.67      183.22      2.99 o 
  -9  -1   9       49.72       49.77      1.57 o 
  -8  -1   9       71.28       76.86      2.13 o 
  -7  -1   9      152.91      155.19      3.28 o 
  -6  -1   9      581.75      566.57      8.30 o 
  -5  -1   9      152.98      151.86      2.51 o 
  -4  -1   9      231.97      223.35      3.14 o 
  -3  -1   9      130.09      133.96      3.17 o 
  -2  -1   9      767.65      741.98      9.13 o 
  -1  -1   9        4.04        2.66      1.65 o 
   0  -1   9       29.68       23.86      2.27 o 
   1  -1   9       23.62       27.57      2.97 o 
   2  -1   9      135.38      161.15      8.39 o 
   3  -1   9      114.20      113.54      5.48 o 
   4  -1   9      285.78      281.73     10.40 o 
   5  -1   9       34.51       41.45      5.24 o 
   6  -1   9       12.38       15.88      6.77 o 
   7  -1   9        2.55       -0.61      7.68 o 
   8  -1   9       12.90       20.31      8.75 o 
 -16   0   9        0.86        1.09      4.90 o 
 -15   0   9       37.11       44.06      3.53 o 
 -14   0   9       22.63       25.48      1.72 o 
 -13   0   9       14.33       18.00      1.69 o 
 -12   0   9       30.23       32.04      1.64 o 
 -11   0   9        2.26        3.00      1.37 o 
 -10   0   9       41.19       31.80      1.57 o 
  -9   0   9        9.22        8.49      1.17 o 
  -8   0   9      107.18      106.36      2.39 o 
  -7   0   9     1037.53      984.32     13.88 o 
  -6   0   9      166.37      175.78      3.38 o 
  -5   0   9       36.86       32.10      1.29 o 
  -4   0   9       71.75       63.20      1.58 o 
  -3   0   9      205.40      206.61      3.43 o 
  -2   0   9      122.73      127.58      2.97 o 
  -1   0   9      605.64      620.53      9.46 o 
   0   0   9       34.30       46.86      2.69 o 
   1   0   9      353.02      330.49      7.92 o 
   2   0   9      165.39      148.98      6.85 o 
   3   0   9       16.26        8.65      4.20 o 
   4   0   9        3.11        7.38      4.88 o 
   5   0   9       68.48       78.12      9.45 o 
   6   0   9       18.82       21.78      7.38 o 
   7   0   9       10.16       15.35      8.48 o 
   8   0   9        2.97       -8.19      8.19 o 
 -16   1   9       16.80       15.79      3.42 o 
 -15   1   9        2.90        3.33      3.97 o 
 -11   1   9      108.28      103.01      3.52 o 
 -10   1   9       85.12       78.62      2.45 o 
  -9   1   9      183.80      178.37      3.63 o 
  -8   1   9      320.40      310.80      4.57 o 
  -7   1   9       59.85       55.26      1.83 o 
  -6   1   9       49.69       45.17      1.34 o 
  -5   1   9       34.05       38.88      1.91 o 
  -4   1   9      506.52      493.08      6.86 o 
  -3   1   9      273.08      265.48      4.39 o 
  -2   1   9       94.18       93.42      2.82 o 
  -1   1   9       46.58       36.24      2.56 o 
   0   1   9       24.89       15.65      3.08 o 
   1   1   9       46.66       41.11      5.39 o 
   2   1   9      120.61      122.50      6.04 o 
   3   1   9       23.29       22.13      6.05 o 
   4   1   9      113.15      110.49     22.75 o 
   5   1   9        0.71        4.56      7.62 o 
   6   1   9        0.09       -4.10      7.46 o 
   7   1   9        0.02        1.84      8.45 o 
 -13   2   9       40.76       41.48      8.13 o 
 -12   2   9       79.89       84.45      8.34 o 
 -11   2   9        5.96        1.72      1.31 o 
 -10   2   9        9.83        9.80      1.22 o 
  -9   2   9        6.13        6.71      1.33 o 
  -8   2   9      144.29      140.26      2.96 o 
  -7   2   9      766.21      716.75      9.54 o 
  -6   2   9      206.18      219.36      3.10 o 
  -5   2   9      601.97      563.97      7.70 o 
  -4   2   9      131.31      116.39      3.23 o 
  -3   2   9      149.31      149.78      4.15 o 
  -2   2   9       23.09       27.18      2.93 o 
  -1   2   9        6.17       12.55      3.05 o 
   0   2   9       66.43       67.42      4.03 o 
   1   2   9       62.07       67.84      7.87 o 
   2   2   9       43.52       50.31      5.57 o 
   3   2   9        2.34        3.73      5.16 o 
   4   2   9        0.29        2.97      5.21 o 
   5   2   9        2.40       -1.81      8.07 o 
   6   2   9        1.67       -5.99      8.45 o 
   7   2   9        0.46       -5.12      8.34 o 
 -14   3   9       16.07        3.90      8.75 o 
 -13   3   9        7.67        9.07      8.03 o 
 -12   3   9       27.47       30.75      2.55 o 
 -11   3   9       41.27       41.77      1.54 o 
 -10   3   9      110.23      105.10      3.67 o 
  -9   3   9      107.63      117.11      2.71 o 
  -8   3   9      268.27      280.12      6.28 o 
  -7   3   9       28.47       26.65      1.95 o 
  -6   3   9        0.75        0.16      1.30 o 
  -5   3   9      234.20      237.06      4.13 o 
  -4   3   9      495.03      488.26      8.72 o 
  -3   3   9      123.51      127.36      4.85 o 
  -2   3   9       53.42       68.56      4.95 o 
  -1   3   9        2.02        3.23      4.67 o 
   0   3   9        0.53        0.21      5.84 o 
   1   3   9        1.51       -1.97      4.20 o 
   2   3   9        8.83       11.44      5.42 o 
   3   3   9       15.20       17.47      5.40 o 
   4   3   9        7.22       15.16      6.44 o 
   5   3   9        1.62        6.79      8.69 o 
   6   3   9        4.87        8.19      8.82 o 
 -16   4   9        1.91       22.12      9.81 o 
 -15   4   9        1.44       -1.15      9.47 o 
 -14   4   9        6.24        0.70      7.92 o 
 -13   4   9       71.98       78.32      3.18 o 
 -12   4   9       16.13       14.65      1.53 o 
 -11   4   9        1.00        1.57      1.55 o 
 -10   4   9        5.82        6.22      1.64 o 
  -9   4   9       10.63       11.46      1.90 o 
  -8   4   9      220.08      230.88      4.52 o 
  -7   4   9      120.36      122.49      3.39 o 
  -6   4   9      120.27      128.07      3.11 o 
  -5   4   9      265.31      237.53      4.68 o 
  -4   4   9       29.72       22.44      3.10 o 
  -3   4   9       12.02       12.09      3.13 o 
  -2   4   9        3.11       -4.14      4.19 o 
  -1   4   9        0.77       -2.86      6.39 o 
   0   4   9       39.33       40.55      7.36 o 
   1   4   9        0.79       -1.15      7.83 o 
   2   4   9       20.47       17.57      8.16 o 
   3   4   9        0.70        2.17      9.27 o 
   4   4   9        0.24        1.26      8.72 o 
   5   4   9        1.58        3.71      9.35 o 
 -16   5   9       14.87       20.44     10.66 o 
 -15   5   9       20.53       32.50     10.11 o 
 -14   5   9       34.12       39.19      2.74 o 
 -13   5   9        6.12        4.67      1.66 o 
 -12   5   9        3.41        4.38      1.96 o 
 -11   5   9        7.50        6.90      2.06 o 
 -10   5   9       15.42       12.07      2.13 o 
  -9   5   9      190.84      200.00      4.37 o 
  -8   5   9       23.84       22.71      2.26 o 
  -7   5   9       49.31       47.27      1.77 o 
  -6   5   9        3.47        3.05      2.05 o 
  -5   5   9       27.45       29.01      3.22 o 
  -4   5   9       68.59       74.99      4.04 o 
  -3   5   9       25.67       36.01      6.19 o 
  -2   5   9       81.21       83.35      6.23 o 
  -1   5   9        0.60       -7.07      7.07 o 
   0   5   9        1.15       -6.85      7.12 o 
   1   5   9       25.84       26.44      9.19 o 
   2   5   9        1.72        4.59      8.50 o 
   3   5   9        1.58       -9.84      9.84 o 
 -15   6   9        0.09       -1.72      2.56 o 
 -14   6   9       58.81       67.81      2.34 o 
 -13   6   9       46.88       47.49      2.52 o 
 -12   6   9        0.78        1.76      2.28 o 
 -11   6   9       19.19       14.71      2.40 o 
 -10   6   9       11.38       10.73      2.38 o 
  -9   6   9        3.66        0.92      2.39 o 
  -8   6   9       24.32       23.52      2.83 o 
  -7   6   9       23.26       22.59      2.30 o 
  -6   6   9       30.33       34.60      4.09 o 
  -5   6   9       54.52       54.19      3.87 o 
  -4   6   9       35.87       41.50      6.55 o 
  -3   6   9       28.32       26.94      5.18 o 
  -2   6   9       27.27       18.66      7.67 o 
  -1   6   9        1.35       -4.96      7.81 o 
   0   6   9        2.05        3.98      7.57 o 
   1   6   9        5.47        3.78      9.14 o 
   2   6   9        9.53        7.78      9.95 o 
   3   6   9        0.82       -9.09      9.09 o 
 -15   7   9       30.69       33.47      2.92 o 
 -14   7   9        1.83        3.34      2.49 o 
 -13   7   9        4.19        6.22      2.60 o 
 -12   7   9        9.72       13.97      2.63 o 
 -11   7   9       18.55       22.90      2.69 o 
 -10   7   9        3.61        4.24      2.63 o 
  -9   7   9       31.26       37.12      3.19 o 
  -8   7   9        2.79        6.20      3.59 o 
  -7   7   9        1.48        2.33      3.05 o 
  -6   7   9        0.58       -3.30      3.30 o 
  -5   7   9       11.43       19.10     10.55 o 
  -4   7   9        2.91        0.67      4.85 o 
  -3   7   9       35.41       25.27      7.44 o 
  -2   7   9        1.29       14.58      8.24 o 
  -1   7   9        5.23        2.19      8.61 o 
   0   7   9       10.91       11.06      8.63 o 
   1   7   9        7.61       15.11     10.34 o 
 -14   8   9       23.51       26.18      2.99 o 
 -13   8   9        4.75        2.50      2.86 o 
 -12   8   9       17.13       14.64      2.91 o 
 -11   8   9        7.41       11.34      3.33 o 
 -10   8   9       14.88       14.29      3.38 o 
  -9   8   9        1.59       10.38      4.76 o 
  -8   8   9        0.05        4.12      2.70 o 
  -7   8   9        1.18       -2.08      3.35 o 
  -6   8   9        0.35        2.97      5.30 o 
  -5   8   9       24.09       24.11      5.38 o 
  -4   8   9       27.18       25.91      7.43 o 
  -3   8   9        0.15       -5.17      7.78 o 
  -2   8   9        3.18        3.57      8.56 o 
  -1   8   9        2.98       -4.93      9.31 o 
 -13   9   9        0.18       -3.59      3.59 o 
 -12   9   9        0.03       -3.47      3.47 o 
 -11   9   9        5.35        9.69      6.64 o 
 -10   9   9        7.60       14.76      4.42 o 
  -9   9   9        0.32       -4.74      5.06 o 
  -8   9   9       12.37       14.44      3.78 o 
  -7   9   9        0.27        4.84      6.96 o 
  -6   9   9       13.85       15.81      5.12 o 
  -5   9   9        0.16       -3.04      6.82 o 
  -4   9   9        1.68        8.03      8.43 o 
  -3   9   9        0.06       -3.66      8.58 o 
 -12  10   9        2.26        3.44     11.30 o 
 -11  10   9        1.88        4.75      5.55 o 
 -10  10   9        5.18        5.94      5.95 o 
  -9  10   9        7.21        5.92      8.99 o 
  -8  10   9        0.37        5.11      4.30 o 
  -7  10   9        0.08        3.26      6.10 o 
   3 -17  10        0.25        7.20      8.82 o 
   4 -17  10       21.90       21.83      9.15 o 
  -1 -16  10        0.03       -9.36      9.36 o 
   0 -16  10        0.25       -7.91      8.42 o 
   1 -16  10        5.70        8.77      8.69 o 
   2 -16  10       11.18        6.27      9.57 o 
   3 -16  10       14.31       19.06      9.33 o 
   4 -16  10        1.41        4.22      9.09 o 
   5 -16  10        0.18       12.91      9.25 o 
   6 -16  10        0.02        6.05      7.99 o 
  -3 -15  10        0.15       -0.35      8.96 o 
  -2 -15  10        5.29       -5.89      8.80 o 
  -1 -15  10        1.21       -2.02      8.64 o 
   0 -15  10       10.38        3.90      7.99 o 
   1 -15  10       16.65       20.61      8.75 o 
   2 -15  10        2.56       -4.43      5.58 o 
   3 -15  10        0.24       -2.01      5.64 o 
   4 -15  10       45.36       35.54      8.11 o 
   5 -15  10        2.76        5.03      8.35 o 
   6 -15  10       12.08       28.98      8.79 o 
   7 -15  10        3.30       -7.14      8.42 o 
   8 -15  10        1.60       -6.06      6.06 o 
  -4 -14  10        6.23        1.63      7.97 o 
  -3 -14  10        4.83       20.07      8.43 o 
  -2 -14  10        6.85        1.42      7.99 o 
  -1 -14  10        1.17        6.24      7.35 o 
   0 -14  10        3.85        6.95      7.43 o 
   1 -14  10       24.03       32.72     10.33 o 
   2 -14  10       11.66       12.98      5.29 o 
   3 -14  10       12.23       11.96      6.44 o 
   4 -14  10        1.18        4.93      7.62 o 
   5 -14  10        5.44        7.89      7.73 o 
   6 -14  10        1.83        6.80      7.22 o 
   7 -14  10        0.33        6.87      7.25 o 
   8 -14  10        1.68        5.97      5.83 o 
   9 -14  10        0.07       -5.77      5.77 o 
  -6 -13  10        9.90       21.22      8.16 o 
  -5 -13  10        0.45       -2.13      7.25 o 
  -4 -13  10        0.56       -3.12      7.30 o 
  -3 -13  10        1.27        4.59      7.33 o 
  -2 -13  10       27.10       16.31      6.95 o 
  -1 -13  10        7.07        8.74      7.25 o 
   0 -13  10       53.29       50.73      7.60 o 
   1 -13  10        4.29        4.57      4.77 o 
   2 -13  10        5.61       14.62      6.13 o 
   3 -13  10        7.94        9.07      4.96 o 
   4 -13  10       55.31       48.03      5.37 o 
   5 -13  10       20.81       26.23      7.70 o 
   6 -13  10       16.93       22.93      8.07 o 
   7 -13  10        0.59       -1.62      6.80 o 
   8 -13  10        1.74       10.06      5.56 o 
   9 -13  10        0.96       -0.39     10.31 o 
  10 -13  10       26.74       27.06      8.53 o 
  -7 -12  10        2.64        5.86      6.96 o 
  -6 -12  10       13.35       10.59      6.71 o 
  -5 -12  10        0.54        7.65      6.56 o 
  -4 -12  10       63.71       63.23      7.70 o 
  -3 -12  10       11.73        6.83      6.77 o 
  -2 -12  10       40.23       51.32      7.51 o 
  -1 -12  10        5.78        3.31      6.51 o 
   0 -12  10       12.07       19.15      8.01 o 
   1 -12  10       23.38       16.77      4.65 o 
   2 -12  10        8.45       10.03      5.33 o 
   3 -12  10       69.15       74.31      5.62 o 
   4 -12  10        6.87        9.74      4.41 o 
   5 -12  10       58.63       62.14      7.31 o 
   6 -12  10        1.92       -2.69      6.43 o 
   7 -12  10       22.37       30.61      7.78 o 
   8 -12  10        0.09       -5.06      5.06 o 
   9 -12  10        9.38        9.26      5.55 o 
  -9 -11  10        0.08        6.64      6.15 o 
  -8 -11  10       27.37       30.49      6.68 o 
  -7 -11  10        5.60        5.14      4.65 o 
  -6 -11  10       18.59       12.97      4.75 o 
  -5 -11  10        6.95        3.89      5.93 o 
  -4 -11  10        0.17        1.56      5.90 o 
  -3 -11  10        1.78       -2.10      3.86 o 
  -2 -11  10       73.07       75.82      7.39 o 
  -1 -11  10        1.44       -0.94      5.31 o 
   0 -11  10       81.73       73.71      5.43 o 
   1 -11  10       17.00       19.39      4.35 o 
   2 -11  10       98.61      115.61      7.06 o 
   3 -11  10        0.91       -3.11      6.41 o 
   4 -11  10        3.95        4.52      4.02 o 
   5 -11  10        6.58       11.10      5.95 o 
   6 -11  10       15.92        4.38      6.87 o 
   7 -11  10       58.93       69.60      5.67 o 
   8 -11  10        0.31       -0.06      4.93 o 
   9 -11  10       82.46       89.76      9.41 o 
  10 -11  10        2.50        9.62      7.86 o 
 -10 -10  10        5.06        7.04      7.79 o 
  -9 -10  10       38.74       44.02      4.75 o 
  -8 -10  10        5.87        0.83      4.22 o 
  -7 -10  10       24.13       21.12      4.55 o 
  -6 -10  10       11.47        5.54      4.03 o 
  -5 -10  10        3.67        4.08      4.00 o 
  -4 -10  10      100.95       91.76      6.26 o 
  -3 -10  10       17.70       14.52      3.90 o 
  -2 -10  10       72.25       73.27      4.58 o 
  -1 -10  10      126.60      136.69      5.26 o 
   0 -10  10        4.18        5.63      3.63 o 
   1 -10  10       53.85       63.53      7.00 o 
   2 -10  10       89.43       93.78      6.39 o 
   3 -10  10       63.86       64.36      4.07 o 
   4 -10  10        8.56       11.14      3.50 o 
   5 -10  10       87.64       91.50      4.57 o 
   6 -10  10       38.66       42.14      7.36 o 
   7 -10  10        5.72       11.82      5.95 o 
   8 -10  10        2.03       16.71      5.91 o 
   9 -10  10        6.81        8.37      7.54 o 
  10 -10  10       17.96        6.40      7.71 o 
 -11  -9  10        1.47        6.00      8.11 o 
 -10  -9  10        5.31        3.29      5.23 o 
  -9  -9  10       15.45       17.63      2.66 o 
  -8  -9  10        3.19        0.81      3.26 o 
  -7  -9  10       43.15       38.50      5.63 o 
  -6  -9  10       74.58       74.19      3.91 o 
  -5  -9  10        6.74        4.41      2.95 o 
  -4  -9  10       27.05       28.59      3.25 o 
  -3  -9  10       14.19       19.35      2.91 o 
  -2  -9  10       46.05       43.74      4.35 o 
  -1  -9  10        6.91       10.19      2.90 o 
   0  -9  10       41.53       47.76      3.39 o 
   1  -9  10      532.74      511.48     13.02 o 
   2  -9  10       45.76       45.07      3.40 o 
   3  -9  10        8.68        6.83      3.12 o 
   4  -9  10      146.78      139.47     12.23 o 
   5  -9  10       11.09       12.51      4.41 o 
   6  -9  10      100.52       97.96      8.40 o 
   7  -9  10       93.56      108.81      5.91 o 
   8  -9  10       21.54       19.04      7.44 o 
   9  -9  10       85.24       81.73      9.11 o 
  10  -9  10        1.04       -2.14      8.03 o 
 -12  -8  10        0.20       -1.78      5.54 o 
 -11  -8  10       13.50       10.50      5.32 o 
 -10  -8  10       17.08       16.78      5.01 o 
  -9  -8  10       34.07       32.26      2.70 o 
  -8  -8  10       39.10       43.98      2.73 o 
  -7  -8  10       53.89       62.24      2.91 o 
  -6  -8  10        8.74        2.52      2.75 o 
  -5  -8  10        6.58        7.21      3.54 o 
  -4  -8  10       82.16       83.89      3.98 o 
  -3  -8  10      228.23      221.46      7.68 o 
  -2  -8  10        6.49        5.87      2.78 o 
  -1  -8  10      593.99      572.66      8.91 o 
   0  -8  10      154.95      135.31      4.19 o 
   1  -8  10        5.80        2.03      2.45 o 
   2  -8  10       18.27       14.61      3.94 o 
   3  -8  10       14.34       12.30      3.72 o 
   4  -8  10       78.31       84.93      5.15 o 
   5  -8  10       54.10       48.00      4.70 o 
   6  -8  10        4.87       17.04      4.14 o 
   7  -8  10        1.42        4.91      6.29 o 
   8  -8  10        2.59        5.27      7.22 o 
   9  -8  10       40.77       36.90      8.27 o 
  10  -8  10       19.08       13.43      7.97 o 
 -12  -7  10       32.57       45.28      9.95 o 
 -11  -7  10        0.94       -4.53      4.53 o 
 -10  -7  10       32.00       33.43      4.66 o 
  -9  -7  10        4.31        7.05      2.68 o 
  -8  -7  10       20.16       18.84      3.06 o 
  -7  -7  10       53.66       49.89      2.49 o 
  -6  -7  10      140.58      140.16      3.20 o 
  -5  -7  10      108.33      111.95      2.96 o 
  -4  -7  10      248.49      252.29      4.51 o 
  -3  -7  10       29.08       32.61      1.84 o 
  -2  -7  10       59.44       57.82      2.33 o 
  -1  -7  10       44.22       40.44      2.22 o 
   0  -7  10      267.67      264.64      7.35 o 
   1  -7  10      336.11      343.09      7.92 o 
   2  -7  10      175.68      163.52      6.42 o 
   3  -7  10      102.01      106.97      5.15 o 
   4  -7  10      197.14      186.78      7.45 o 
   5  -7  10        0.31        3.46      5.64 o 
   6  -7  10       24.26       18.10      6.72 o 
   7  -7  10        3.97       -4.10      6.07 o 
   8  -7  10        7.45       -3.68      6.98 o 
   9  -7  10        9.24        4.14      7.75 o 
  10  -7  10        5.32        0.51      7.97 o 
 -13  -6  10        0.78        2.06      5.00 o 
 -12  -6  10        0.56       -3.60      3.60 o 
 -11  -6  10        2.19        0.52      2.84 o 
 -10  -6  10       46.00       43.02      2.95 o 
  -9  -6  10       87.86       89.51      2.89 o 
  -8  -6  10      126.46      126.14      3.45 o 
  -7  -6  10       53.75       63.49      1.94 o 
  -6  -6  10       12.78       18.61      2.02 o 
  -5  -6  10       21.25       23.99      2.16 o 
  -4  -6  10      242.04      223.67      3.90 o 
  -3  -6  10      335.33      336.97      5.14 o 
  -2  -6  10      225.97      228.81      3.98 o 
  -1  -6  10      542.24      513.33      9.00 o 
   0  -6  10      206.83      192.94      4.66 o 
   1  -6  10       84.96       87.28      3.77 o 
   2  -6  10       11.34        6.55      4.18 o 
   3  -6  10        0.54        1.34      5.28 o 
   4  -6  10      157.28      162.66     16.31 o 
   5  -6  10       55.93       53.64      5.02 o 
   6  -6  10        0.83        0.26      5.81 o 
   7  -6  10       21.84       23.14      6.69 o 
   8  -6  10        7.10        7.70      6.77 o 
   9  -6  10       22.82       16.42      7.79 o 
  10  -6  10        3.52       -1.10      8.13 o 
 -14  -5  10        0.20       -1.81      4.96 o 
 -13  -5  10        5.04        6.55      3.16 o 
 -12  -5  10       48.18       41.21      3.11 o 
 -11  -5  10        2.58        4.79      2.55 o 
 -10  -5  10       99.44       94.29      2.86 o 
  -9  -5  10        0.99        0.13      2.08 o 
  -8  -5  10       14.58       13.49      1.89 o 
  -7  -5  10       27.87       27.16      1.37 o 
  -6  -5  10       74.17       72.13      1.88 o 
  -5  -5  10      445.44      427.71      5.63 o 
  -4  -5  10      336.17      345.08      5.16 o 
  -3  -5  10      147.91      160.45      3.70 o 
  -2  -5  10        9.08        7.82      1.52 o 
  -1  -5  10        4.88        0.26      1.53 o 
   0  -5  10     1117.46     1079.46     17.38 o 
   1  -5  10       15.47       14.96      2.89 o 
   2  -5  10      205.49      194.69      5.81 o 
   3  -5  10      184.13      193.20      7.40 o 
   4  -5  10       20.46       13.42      4.16 o 
   5  -5  10        2.05        4.02      7.55 o 
   6  -5  10       15.74        7.59      6.15 o 
   7  -5  10       19.68        8.00      7.23 o 
   8  -5  10       22.75       38.63      8.26 o 
   9  -5  10        2.59       -7.71      7.71 o 
 -14  -4  10        9.76        6.77      3.17 o 
 -13  -4  10       11.74       11.68      2.85 o 
 -12  -4  10        0.92        1.51      2.27 o 
 -11  -4  10        0.18        0.65      2.03 o 
 -10  -4  10      102.73       95.92      4.43 o 
  -9  -4  10      186.49      183.81      3.75 o 
  -8  -4  10      155.52      152.72      3.30 o 
  -7  -4  10      151.31      141.87      3.17 o 
  -6  -4  10      399.06      391.44      5.15 o 
  -5  -4  10        0.40       -1.34      1.34 o 
  -4  -4  10      144.42      145.11      2.80 o 
  -3  -4  10       66.41       73.69      1.95 o 
  -2  -4  10      308.33      327.88      4.74 o 
  -1  -4  10     1080.56     1093.17     14.40 o 
   0  -4  10      182.71      170.62      4.05 o 
   1  -4  10       51.19       46.74      2.68 o 
   2  -4  10       57.85       46.61      2.82 o 
   3  -4  10      129.00      119.33      5.50 o 
   4  -4  10       15.82       19.05      7.63 o 
   5  -4  10        3.65        9.53      4.29 o 
   6  -4  10      128.70      140.30      9.89 o 
   7  -4  10       58.30       57.98      8.55 o 
   8  -4  10       16.23       19.22      8.18 o 
   9  -4  10        3.65       -5.09      8.21 o 
 -15  -3  10        1.02       -2.99      2.99 o 
 -14  -3  10        0.27       -2.43      2.43 o 
 -13  -3  10       18.19       18.83      2.34 o 
 -12  -3  10       64.04       62.41      2.46 o 
 -11  -3  10       26.69       27.26      2.01 o 
 -10  -3  10      146.41      142.68      3.25 o 
  -9  -3  10        3.11        3.02      1.49 o 
  -8  -3  10        9.11        8.84      1.62 o 
  -7  -3  10        3.90        1.95      1.39 o 
  -6  -3  10      439.43      417.74      5.09 o 
  -5  -3  10      381.82      379.63      5.06 o 
  -4  -3  10      147.87      153.48      3.06 o 
  -3  -3  10      862.99      853.82     11.21 o 
  -2  -3  10       31.01       29.68      1.76 o 
  -1  -3  10       28.95       35.01      2.06 o 
   0  -3  10      129.06      138.19      4.10 o 
   1  -3  10      100.86      111.92      6.54 o 
   2  -3  10       67.86       71.56      4.74 o 
   3  -3  10        2.45       -0.09      3.94 o 
   4  -3  10       18.59       14.08      4.30 o 
   5  -3  10      111.17      124.11      8.63 o 
   6  -3  10        9.14        8.67      6.66 o 
   7  -3  10       44.56       38.81      8.40 o 
   8  -3  10       29.26       38.49      8.24 o 
 -15  -2  10       29.96       27.08      2.60 o 
 -14  -2  10       24.49       27.66      2.38 o 
 -13  -2  10       24.90       28.21      2.12 o 
 -12  -2  10        7.84       11.32      1.83 o 
 -11  -2  10        0.05        0.37      1.49 o 
 -10  -2  10      128.21      119.59      2.89 o 
  -9  -2  10       95.00       85.90      2.25 o 
  -8  -2  10      131.11      134.41      3.00 o 
  -7  -2  10      490.08      462.61      7.07 o 
  -6  -2  10       95.16       88.61      1.95 o 
  -5  -2  10        9.77        5.64      1.22 o 
  -4  -2  10      165.88      155.81      3.01 o 
  -3  -2  10      111.76      124.66      2.92 o 
  -2  -2  10       29.93       39.96      2.08 o 
  -1  -2  10      579.23      575.21     10.03 o 
   0  -2  10       19.42       18.76      3.32 o 
   1  -2  10       12.70       12.53      2.97 o 
   2  -2  10       16.45        8.44      5.75 o 
   3  -2  10        0.15       -0.76      3.99 o 
   4  -2  10        0.81        5.00      4.48 o 
   5  -2  10        8.79       11.02      4.85 o 
   6  -2  10       22.00       22.74      7.92 o 
   7  -2  10       60.94       59.49      9.35 o 
   8  -2  10        6.71       -8.39      8.39 o 
 -15  -1  10        3.74        1.41      2.14 o 
 -14  -1  10        2.36        0.94      1.88 o 
 -13  -1  10       28.62       20.98      1.82 o 
 -12  -1  10       45.01       44.28      1.87 o 
 -11  -1  10      130.51      119.34      3.18 o 
 -10  -1  10       42.92       43.54      1.75 o 
  -9  -1  10       83.51       83.44      3.84 o 
  -8  -1  10        3.97        1.13      1.47 o 
  -7  -1  10        1.52       -1.22      1.50 o 
  -6  -1  10      434.91      402.07      5.42 o 
  -5  -1  10       60.35       69.50      1.82 o 
  -4  -1  10      503.45      497.59      6.93 o 
  -3  -1  10      778.50      765.76     11.21 o 
  -2  -1  10      241.90      219.33      4.44 o 
  -1  -1  10        0.33       -0.01      2.18 o 
   0  -1  10        1.39        7.01      2.73 o 
   1  -1  10        1.49        2.69      3.20 o 
   2  -1  10        5.04        4.00      4.05 o 
   3  -1  10        8.20       12.98      4.45 o 
   4  -1  10       37.32       31.05      5.39 o 
   5  -1  10       23.08       27.40      5.76 o 
   6  -1  10        3.22       -3.01      7.14 o 
   7  -1  10        1.68       12.15      7.92 o 
   8  -1  10        3.78        6.00      8.83 o 
 -15   0  10       47.60       49.51      3.06 o 
 -14   0  10       18.76       19.94      1.93 o 
 -13   0  10       29.49       33.41      1.88 o 
 -12   0  10       21.73       21.61      1.49 o 
 -11   0  10        7.38        6.37      1.40 o 
 -10   0  10       11.68       12.80      1.47 o 
  -9   0  10      102.90       99.73      3.89 o 
  -8   0  10       47.23       49.67      1.86 o 
  -7   0  10      157.19      145.04      3.24 o 
  -6   0  10        3.97        2.91      1.11 o 
  -5   0  10      130.19      121.75      2.86 o 
  -4   0  10      162.64      146.75      3.52 o 
  -3   0  10       28.04       35.51      2.31 o 
  -2   0  10      175.55      167.84      5.18 o 
  -1   0  10      322.84      347.79      7.00 o 
   0   0  10       81.73       79.32      4.05 o 
   1   0  10       47.14       43.92      5.38 o 
   2   0  10       51.83       42.28      4.73 o 
   3   0  10        5.85        2.97      4.48 o 
   4   0  10       10.31       21.67      5.57 o 
   5   0  10        1.32        1.26      7.33 o 
   6   0  10       16.12       11.01      8.55 o 
   7   0  10        3.89       -8.50      8.79 o 
 -12   1  10       37.17       32.48      1.78 o 
 -11   1  10       83.87       82.10      2.25 o 
 -10   1  10       91.72       84.63      2.48 o 
  -9   1  10       60.44       55.42      1.94 o 
  -8   1  10        1.63        1.51      1.58 o 
  -7   1  10        4.30        2.21      1.63 o 
  -6   1  10        6.81        8.00      1.32 o 
  -5   1  10        2.14        2.20      1.76 o 
  -4   1  10      338.12      344.41      5.90 o 
  -3   1  10      297.28      301.62      6.18 o 
  -2   1  10      149.91      150.19      5.29 o 
  -1   1  10       93.76       92.72      5.44 o 
   0   1  10        0.07       -1.18      3.04 o 
   1   1  10        3.42       -2.75      4.13 o 
   2   1  10       15.72       21.03      4.92 o 
   3   1  10       16.23        8.92      5.45 o 
   4   1  10       14.56       14.46      5.64 o 
   5   1  10        0.28       -0.43      7.75 o 
   6   1  10        2.53       13.92      9.14 o 
 -12   2  10       36.27       37.25      1.88 o 
 -11   2  10       20.84       22.91      1.57 o 
 -10   2  10       36.33       36.41      1.77 o 
  -9   2  10        0.59        0.20      1.57 o 
  -8   2  10       23.28       21.57      2.10 o 
  -7   2  10       34.54       33.04      2.38 o 
  -6   2  10      150.49      157.77      3.15 o 
  -5   2  10      173.47      161.09      3.77 o 
  -4   2  10       44.25       39.67      2.64 o 
  -3   2  10        8.44        5.96      2.82 o 
  -2   2  10      106.04      121.22      5.83 o 
  -1   2  10      145.33      164.08      7.45 o 
   0   2  10      108.14      122.11      9.19 o 
   1   2  10       90.23       89.59      8.58 o 
   2   2  10       58.06       65.27      5.86 o 
   3   2  10        0.56        3.30      5.31 o 
   4   2  10        8.62        9.06      7.08 o 
   5   2  10       25.52       19.01      9.25 o 
   6   2  10       17.77       12.66      9.57 o 
 -13   3  10        0.06       -0.68      3.43 o 
 -12   3  10       57.06       54.00      1.91 o 
 -11   3  10       72.14       77.55      2.28 o 
 -10   3  10       57.09       53.63      2.59 o 
  -9   3  10       66.38       71.64      4.47 o 
  -8   3  10        9.29       15.32      2.06 o 
  -7   3  10       77.48       69.38      2.57 o 
  -6   3  10        1.54       -1.68      2.34 o 
  -5   3  10        4.47        7.32      2.40 o 
  -4   3  10       97.49       99.39      4.12 o 
  -3   3  10       46.58       34.02      3.43 o 
  -2   3  10       76.02       81.17      5.66 o 
  -1   3  10       52.35       55.68      7.20 o 
   0   3  10        1.17        5.89      6.53 o 
   1   3  10       11.76       15.28      7.35 o 
   2   3  10       27.89       32.42      8.23 o 
   3   3  10       10.92       18.77      9.39 o 
   4   3  10        1.78       -5.47      8.26 o 
   5   3  10       21.42       -3.98      8.58 o 
 -15   4  10        0.21       24.29     10.35 o 
 -14   4  10        4.25        8.39      2.86 o 
 -13   4  10       84.86       87.81      2.50 o 
 -12   4  10        8.52        6.86      2.02 o 
 -11   4  10       82.77       81.32      2.81 o 
 -10   4  10       14.06       12.71      2.21 o 
  -9   4  10       20.11       18.88      2.25 o 
  -8   4  10       20.23       17.76      2.83 o 
  -7   4  10       64.88       70.12      2.70 o 
  -6   4  10      129.89      134.45      3.67 o 
  -5   4  10       47.53       49.08      3.54 o 
  -4   4  10       15.29        6.09      4.02 o 
  -3   4  10       33.57       31.10      7.80 o 
  -2   4  10       35.10       35.61      5.09 o 
  -1   4  10        1.31       -2.43      7.19 o 
   0   4  10       60.46       66.64      9.15 o 
   1   4  10       14.70       21.25      8.15 o 
   2   4  10        5.74        9.35      8.74 o 
   3   4  10        4.43        9.47     10.13 o 
 -15   5  10        7.23       12.28      3.84 o 
 -14   5  10        9.66       12.41      2.43 o 
 -13   5  10        2.30        3.45      2.21 o 
 -12   5  10        3.76        4.77      2.28 o 
 -11   5  10       83.02      101.41      3.21 o 
 -10   5  10       30.39       36.33      2.60 o 
  -9   5  10       89.32       91.85      3.16 o 
  -8   5  10       50.57       50.65      3.05 o 
  -7   5  10       50.38       45.87      2.44 o 
  -6   5  10        0.95        0.97      3.10 o 
  -5   5  10        0.11       -3.33      3.33 o 
  -4   5  10       24.99       34.04      5.02 o 
  -3   5  10       22.77       28.85      7.79 o 
  -2   5  10       14.96        0.29      7.23 o 
  -1   5  10       18.33        1.50      7.99 o 
   0   5  10        1.08        3.52      8.85 o 
   1   5  10        1.12       -8.31      8.31 o 
   2   5  10        2.11        6.27      9.07 o 
 -15   6  10        4.09        7.44      4.42 o 
 -14   6  10        3.85        5.14      2.43 o 
 -13   6  10       17.24       18.73      2.60 o 
 -12   6  10       18.54       16.06      2.61 o 
 -11   6  10       12.99       13.78      2.67 o 
 -10   6  10        1.46        2.86      2.66 o 
  -9   6  10        3.68        0.20      2.86 o 
  -8   6  10       27.15       28.52      3.16 o 
  -7   6  10       53.74       57.38      3.57 o 
  -6   6  10       10.90       19.65      4.69 o 
  -5   6  10       38.03       42.32      9.59 o 
  -4   6  10        8.03        4.72      5.15 o 
  -3   6  10        0.12        1.68      7.04 o 
  -2   6  10        1.55       -2.10      7.89 o 
  -1   6  10        0.26       -8.34      8.34 o 
   0   6  10        2.59       -8.10      8.10 o 
   1   6  10        0.75       -7.04      9.65 o 
 -14   7  10       11.27       13.27      2.85 o 
 -13   7  10        3.80        1.36      2.82 o 
 -12   7  10        0.01       -2.82      2.82 o 
 -11   7  10        2.89        6.45      3.21 o 
 -10   7  10       34.29       34.33      3.51 o 
  -9   7  10       18.15       15.23      3.93 o 
  -8   7  10       21.49       25.71      5.07 o 
  -7   7  10        1.43       -1.73      3.46 o 
  -6   7  10        6.67        8.51      4.65 o 
  -5   7  10        0.19       -0.55      5.00 o 
  -4   7  10       11.19        5.65      7.12 o 
  -3   7  10        0.28        3.17      7.84 o 
  -2   7  10        1.13       -8.13      8.13 o 
  -1   7  10        0.19       -9.15      9.15 o 
 -13   8  10        5.91        8.52      3.21 o 
 -12   8  10       15.88       24.52      5.05 o 
 -11   8  10        8.84       11.44      4.21 o 
 -10   8  10        0.38        5.92      5.34 o 
  -9   8  10        4.55        1.43      5.32 o 
  -8   8  10        0.05        0.28      2.71 o 
  -7   8  10       16.74       24.68      4.65 o 
  -6   8  10        9.82       12.31      5.01 o 
  -5   8  10        5.89        9.71      7.31 o 
  -4   8  10       10.23       24.60      7.94 o 
  -3   8  10        1.46       -8.21      8.21 o 
 -12   9  10        1.08       -3.02      5.62 o 
 -11   9  10        0.02       -0.26      5.58 o 
 -10   9  10        5.04       10.76      5.93 o 
  -9   9  10        0.35       -3.82      5.43 o 
  -8   9  10       10.17        9.13      4.83 o 
  -7   9  10        0.13       -3.05      6.08 o 
  -6   9  10        0.53       -2.45      7.04 o 
   0 -16  11        5.15        4.98      8.85 o 
   1 -16  11        2.89       -1.89      8.58 o 
   2 -16  11        8.24       10.98      8.85 o 
   3 -16  11        1.18       -5.41      8.32 o 
   4 -16  11       17.49       23.59      9.63 o 
   5 -16  11        0.03       13.49      8.27 o 
  -2 -15  11        0.36        2.46      8.59 o 
  -1 -15  11        8.72       -2.54      8.00 o 
   0 -15  11        5.75       -4.56      7.67 o 
   1 -15  11       14.93       20.64      8.23 o 
   2 -15  11        0.29        2.35      8.66 o 
   3 -15  11       30.11       41.38      6.48 o 
   4 -15  11       25.83       19.52      8.90 o 
   5 -15  11        0.21        1.47      8.63 o 
   6 -15  11        4.43        7.65      8.83 o 
   7 -15  11        8.26       15.68      9.06 o 
  -4 -14  11        4.88       -0.11      7.87 o 
  -3 -14  11        1.84        8.96      8.19 o 
  -2 -14  11        9.30        9.03      8.02 o 
  -1 -14  11        0.82        3.81      8.10 o 
   0 -14  11        0.02        2.38      8.11 o 
   1 -14  11       13.57       11.89      7.39 o 
   2 -14  11        2.72        9.21      5.39 o 
   3 -14  11       64.10       57.41      6.00 o 
   4 -14  11        2.75        7.67      7.01 o 
   5 -14  11       12.18       19.96      7.68 o 
   6 -14  11        0.04       -7.54      7.54 o 
   7 -14  11        0.32       -4.80      8.26 o 
   8 -14  11       23.80       22.06     12.05 o 
  -6 -13  11       17.38       25.61      7.60 o 
  -5 -13  11        2.99       17.88      7.95 o 
  -4 -13  11        0.46        4.66      7.41 o 
  -3 -13  11        0.20        1.47      7.36 o 
  -2 -13  11        8.50        6.91      7.36 o 
  -1 -13  11       23.52       23.25      7.12 o 
   0 -13  11       16.39       11.44      7.55 o 
   1 -13  11        4.58        9.89      7.68 o 
   2 -13  11       19.15       24.75      5.37 o 
   3 -13  11       10.27        9.64      8.19 o 
   4 -13  11       29.38       31.78      5.59 o 
   5 -13  11        3.53        3.42      7.12 o 
   6 -13  11        9.73       22.55      8.42 o 
   7 -13  11       25.37       27.21      8.63 o 
   8 -13  11       13.93       14.74      5.76 o 
   9 -13  11        2.58        6.51      8.15 o 
  -7 -12  11        3.28       -2.16      7.15 o 
  -6 -12  11        2.12       -4.56      6.45 o 
  -5 -12  11       10.74       13.19      6.79 o 
  -4 -12  11       15.06       11.59      6.80 o 
  -3 -12  11       45.16       49.27      7.59 o 
  -2 -12  11       14.19       19.17      7.01 o 
  -1 -12  11        1.72        2.45      6.87 o 
   0 -12  11        0.05       -6.08      6.08 o 
   1 -12  11        6.21       15.31      4.99 o 
   2 -12  11        6.82       13.40      9.41 o 
   3 -12  11      110.31      105.72      6.31 o 
   4 -12  11        9.83        7.26      3.94 o 
   5 -12  11       62.18       63.15      8.67 o 
   6 -12  11       18.28       11.83      7.17 o 
   7 -12  11        0.20       -4.86      4.86 o 
   8 -12  11        0.06       -5.31      5.31 o 
   9 -12  11        1.93       -0.94      8.23 o 
  -9 -11  11        6.65        2.72      3.66 o 
  -8 -11  11        3.55        7.13      4.80 o 
  -7 -11  11       19.91       21.43      5.09 o 
  -6 -11  11       64.81       63.24      5.47 o 
  -5 -11  11       16.75       19.53      4.72 o 
  -4 -11  11        1.14        4.64      4.49 o 
  -3 -11  11       27.34       26.33      4.78 o 
  -2 -11  11       57.12       52.38      6.64 o 
  -1 -11  11       18.01        8.15      6.37 o 
   0 -11  11        2.23        4.91      7.22 o 
   1 -11  11       47.79       41.03      4.71 o 
   2 -11  11       73.32       76.98      5.43 o 
   3 -11  11        1.51       -2.34      3.81 o 
   4 -11  11        0.05       -3.72      3.72 o 
   5 -11  11        2.39       -2.11      7.04 o 
   6 -11  11        6.69        8.24      7.52 o 
   7 -11  11       23.47       38.36      5.46 o 
   8 -11  11       15.46       23.93      7.55 o 
   9 -11  11       10.02       18.47      8.45 o 
 -10 -10  11        0.54       -4.27      8.16 o 
  -9 -10  11       19.36       22.14      5.60 o 
  -8 -10  11        8.65        5.63      3.43 o 
  -7 -10  11        3.41        5.05      4.32 o 
  -6 -10  11       15.00       15.32      4.30 o 
  -5 -10  11       34.65       22.29      4.29 o 
  -4 -10  11       51.82       38.33      4.52 o 
  -3 -10  11      234.02      231.59      8.30 o 
  -2 -10  11        2.32       -0.58      3.99 o 
  -1 -10  11       46.41       51.44      4.76 o 
   0 -10  11       27.65       32.66      5.34 o 
   1 -10  11       11.33        9.57      3.28 o 
   2 -10  11       16.49       17.52      3.53 o 
   3 -10  11       23.86       15.36      3.79 o 
   4 -10  11        5.88       21.66      4.74 o 
   5 -10  11       79.34       84.35      6.00 o 
   6 -10  11        9.13       18.58      7.51 o 
   7 -10  11       10.22        1.58      7.49 o 
   8 -10  11       32.24       36.70      7.75 o 
   9 -10  11        0.22       -6.21      8.00 o 
 -11  -9  11        1.47       -2.52      5.66 o 
 -10  -9  11        4.89       -0.27      5.38 o 
  -9  -9  11        4.78        2.37      2.79 o 
  -8  -9  11        3.68        2.31      3.31 o 
  -7  -9  11       45.69       50.07      3.93 o 
  -6  -9  11       94.32       92.51      3.51 o 
  -5  -9  11       24.92       30.65      2.82 o 
  -4  -9  11       16.22       19.34      3.17 o 
  -3  -9  11        1.05        3.67      2.97 o 
  -2  -9  11        0.13       -2.84      2.84 o 
  -1  -9  11       56.25       47.29      3.54 o 
   0  -9  11       28.63       29.66      3.42 o 
   1  -9  11      133.99      139.36      5.28 o 
   2  -9  11       17.61       19.06      4.42 o 
   3  -9  11       15.44       12.56      9.23 o 
   4  -9  11        0.55       -1.86      5.43 o 
   5  -9  11        0.35        4.22      4.45 o 
   6  -9  11        0.74        8.56      6.50 o 
   7  -9  11       20.18       27.08      7.23 o 
   8  -9  11        0.99       -2.58      7.78 o 
   9  -9  11       23.68       22.85      8.23 o 
 -12  -8  11        0.04       -3.09      7.60 o 
 -11  -8  11       20.62       20.56      7.55 o 
 -10  -8  11        0.95       -4.45      4.45 o 
  -9  -8  11       43.20       49.35      5.02 o 
  -8  -8  11       35.31       38.03      4.30 o 
  -7  -8  11       15.79       19.02      3.04 o 
  -6  -8  11       18.16       10.69      2.50 o 
  -5  -8  11       25.46       28.24      2.65 o 
  -4  -8  11       31.13       25.20      2.60 o 
  -3  -8  11       87.44       95.84      3.39 o 
  -2  -8  11       99.71      101.81      3.41 o 
  -1  -8  11       89.12       99.85      3.96 o 
   0  -8  11       94.84       94.55      4.06 o 
   1  -8  11        1.62        3.56      3.47 o 
   2  -8  11        1.11        0.14      4.34 o 
   3  -8  11       20.98       17.32      4.51 o 
   4  -8  11       17.08       20.10      5.79 o 
   5  -8  11      125.07      118.10      6.39 o 
   6  -8  11       37.50       34.22      7.55 o 
   7  -8  11        6.21        2.83      7.41 o 
   8  -8  11       28.77       24.12      8.18 o 
   9  -8  11        3.81       -2.27      8.19 o 
 -12  -7  11       17.49       16.89      5.41 o 
 -11  -7  11        1.44        0.83      4.82 o 
 -10  -7  11       17.98       27.73     13.14 o 
  -9  -7  11        1.02        1.86      3.39 o 
  -8  -7  11        7.77        5.55      1.93 o 
  -7  -7  11       71.92       67.42      3.93 o 
  -6  -7  11      110.15      118.96      4.27 o 
  -5  -7  11       41.18       43.92      2.34 o 
  -4  -7  11       66.53       63.90      2.53 o 
  -3  -7  11      160.05      155.14      5.03 o 
  -2  -7  11       37.23       40.77      3.05 o 
  -1  -7  11        6.51        5.01      2.59 o 
   0  -7  11      176.37      189.02      5.81 o 
   1  -7  11      176.45      180.26      5.74 o 
   2  -7  11       23.84       28.64      4.39 o 
   3  -7  11      100.16       93.59      5.51 o 
   4  -7  11        4.87        7.34      4.13 o 
   5  -7  11       16.83       19.06      4.80 o 
   6  -7  11       16.20       21.80      6.95 o 
   7  -7  11       12.89       11.79      7.73 o 
   8  -7  11       12.00        8.08      8.10 o 
   9  -7  11       61.30       60.05      9.38 o 
 -13  -6  11        0.23        0.74      4.91 o 
 -12  -6  11        0.26       -1.54      3.57 o 
 -11  -6  11       28.14       28.87      3.09 o 
 -10  -6  11        1.55       -1.07      2.69 o 
  -9  -6  11      111.15      114.31      3.87 o 
  -8  -6  11      107.50      116.85      3.66 o 
  -7  -6  11        6.07       10.00      1.79 o 
  -6  -6  11        0.78        0.94      1.71 o 
  -5  -6  11       48.74       47.56      2.28 o 
  -4  -6  11       55.04       52.28      2.28 o 
  -3  -6  11       80.41       75.92      2.54 o 
  -2  -6  11       56.12       54.26      4.02 o 
  -1  -6  11      486.47      460.82      8.92 o 
   0  -6  11      115.61      103.86      4.16 o 
   1  -6  11       31.01       28.55      3.76 o 
   2  -6  11        6.42       13.60      6.34 o 
   3  -6  11       80.32       79.65      5.16 o 
   4  -6  11       71.10       74.64      5.35 o 
   5  -6  11       14.06       22.73      6.71 o 
   6  -6  11        3.28        6.07      6.77 o 
   7  -6  11        1.93        3.55      7.68 o 
   8  -6  11        6.31       25.00      8.53 o 
   9  -6  11        2.15        9.47      8.55 o 
 -13  -5  11       13.94       12.38      3.22 o 
 -12  -5  11       19.96       24.07      2.74 o 
 -11  -5  11       22.82       27.06      2.49 o 
 -10  -5  11       59.76       60.42      2.59 o 
  -9  -5  11       10.43       15.07      2.21 o 
  -8  -5  11       12.37       12.11      2.03 o 
  -7  -5  11       33.32       29.11      1.44 o 
  -6  -5  11      100.39       99.39      2.68 o 
  -5  -5  11      351.85      344.83      6.45 o 
  -4  -5  11       17.33       12.84      1.87 o 
  -3  -5  11      973.45      920.62     13.36 o 
  -2  -5  11       98.17      101.91      3.85 o 
  -1  -5  11      109.62       97.23      3.31 o 
   0  -5  11       31.00       34.93      4.07 o 
   1  -5  11      259.85      265.85     11.25 o 
   2  -5  11      193.51      209.02      7.62 o 
   3  -5  11       42.22       42.11      7.55 o 
   4  -5  11        5.87        5.84      4.36 o 
   5  -5  11        2.92        3.95      4.93 o 
   6  -5  11       16.93       14.71      7.06 o 
   7  -5  11        3.76        7.55      7.39 o 
   8  -5  11        4.47        2.14      7.65 o 
 -14  -4  11        1.84        0.42      2.80 o 
 -13  -4  11        3.14        0.68      2.53 o 
 -12  -4  11        0.76        1.65      2.32 o 
 -11  -4  11        5.42        6.87      2.18 o 
 -10  -4  11       25.09       26.14      2.19 o 
  -9  -4  11      118.20      124.42      4.23 o 
  -8  -4  11      184.01      179.72      3.80 o 
  -7  -4  11       19.80       21.11      1.89 o 
  -6  -4  11      125.07      127.78      3.50 o 
  -5  -4  11       30.62       29.45      1.80 o 
  -4  -4  11       17.40       21.27      1.88 o 
  -3  -4  11      561.41      538.69      8.45 o 
  -2  -4  11        5.05        3.10      1.97 o 
  -1  -4  11      916.98      862.51     12.94 o 
   0  -4  11      559.01      557.00     10.19 o 
   1  -4  11       23.88       17.87      2.74 o 
   2  -4  11        0.07       -2.11      3.76 o 
   3  -4  11       25.57       26.80      6.23 o 
   4  -4  11       45.63       47.72      5.19 o 
   5  -4  11        2.72        0.59      4.79 o 
   6  -4  11       14.29        9.23      7.78 o 
   7  -4  11        4.70        5.23      8.35 o 
   8  -4  11        0.40        5.91      8.71 o 
 -14  -3  11        0.30        1.05      2.49 o 
 -13  -3  11       15.19       17.82      2.38 o 
 -12  -3  11       17.39       15.74      2.20 o 
 -11  -3  11       80.77       79.49      2.97 o 
 -10  -3  11       48.72       50.53      2.40 o 
  -9  -3  11       99.17      102.60      3.37 o 
  -8  -3  11       35.05       30.55      2.24 o 
  -7  -3  11        6.13        8.89      1.83 o 
  -6  -3  11       64.15       64.84      1.87 o 
  -5  -3  11      382.11      384.78      6.29 o 
  -4  -3  11       60.39       65.96      2.33 o 
  -3  -3  11       97.03       80.35      2.98 o 
  -2  -3  11       14.11       12.07      2.75 o 
  -1  -3  11       62.12       54.46      3.02 o 
   0  -3  11      131.62      129.95      4.92 o 
   1  -3  11      222.09      238.40      5.93 o 
   2  -3  11      102.59       98.19      5.65 o 
   3  -3  11       97.79      103.92     11.64 o 
   4  -3  11       11.32       10.02      4.68 o 
   5  -3  11       10.06        5.67      5.97 o 
   6  -3  11        7.15       11.38      8.24 o 
   7  -3  11        0.83        7.51      8.67 o 
   8  -3  11        0.53       -8.90      8.90 o 
 -15  -2  11       13.21       15.89      2.72 o 
 -14  -2  11       10.47       17.81      2.31 o 
 -13  -2  11       18.90       18.52      2.12 o 
 -12  -2  11        1.15        2.38      1.88 o 
 -11  -2  11        4.09        3.67      2.04 o 
 -10  -2  11        7.66        6.39      2.27 o 
  -9  -2  11      243.78      235.46      4.36 o 
  -8  -2  11      167.41      162.72      3.97 o 
  -7  -2  11      124.32      124.93      3.52 o 
  -6  -2  11      362.50      353.37      5.16 o 
  -5  -2  11        1.63        0.05      1.75 o 
  -4  -2  11       22.45       25.55      2.05 o 
  -3  -2  11        4.83        5.98      2.23 o 
  -2  -2  11       65.78       71.13      3.41 o 
  -1  -2  11      338.25      345.42      8.90 o 
   0  -2  11      143.47      150.45      5.61 o 
   1  -2  11       42.71       29.40      4.29 o 
   2  -2  11        8.38        0.62      4.23 o 
   3  -2  11       33.14       39.47      5.28 o 
   4  -2  11        0.95       -4.70      5.39 o 
   5  -2  11        0.26        3.81      5.19 o 
   6  -2  11        5.69       10.35      8.59 o 
   7  -2  11        2.33       16.15      8.29 o 
 -15  -1  11        6.57        8.57      2.38 o 
 -14  -1  11        1.89        1.59      1.90 o 
 -13  -1  11       17.74       19.53      1.90 o 
 -12  -1  11       13.02       15.07      2.46 o 
 -11  -1  11      100.10      101.31      2.60 o 
 -10  -1  11      195.13      200.85      3.90 o 
  -9  -1  11       43.90       43.81      2.05 o 
  -8  -1  11        9.48        4.63      1.97 o 
  -7  -1  11        0.26       -0.15      1.93 o 
  -6  -1  11      232.19      220.90      3.71 o 
  -5  -1  11       71.47       73.23      2.43 o 
  -4  -1  11       59.97       65.02      5.48 o 
  -3  -1  11      102.13       97.51      3.24 o 
  -2  -1  11       12.16        7.87      2.92 o 
  -1  -1  11       13.67        7.43      4.05 o 
   0  -1  11        6.63        9.62      3.34 o 
   1  -1  11       81.89      107.65      5.83 o 
   2  -1  11       61.52       69.22      6.03 o 
   3  -1  11       27.76       25.23      5.12 o 
   4  -1  11       48.08       44.37      5.87 o 
   5  -1  11        3.94       -7.27      7.27 o 
   6  -1  11        3.29       -3.55      8.08 o 
   7  -1  11        1.65       -5.43      9.06 o 
 -15   0  11       19.60       20.10      2.65 o 
 -14   0  11       17.48       16.18      3.41 o 
 -13   0  11       11.09       10.86      1.70 o 
 -12   0  11       25.86       24.89      1.79 o 
 -11   0  11       46.66       52.10      2.08 o 
 -10   0  11       40.39       35.94      1.98 o 
  -9   0  11      152.01      142.72      3.95 o 
  -8   0  11      170.45      161.27      4.89 o 
  -7   0  11      153.31      157.57      4.99 o 
  -6   0  11       94.34       86.23      2.31 o 
  -5   0  11       35.52       32.64      2.97 o 
  -4   0  11        0.39       -2.29      2.29 o 
  -3   0  11       11.03        8.71      2.87 o 
  -2   0  11        9.03       10.63      3.09 o 
  -1   0  11       21.50       26.97      4.52 o 
   0   0  11        6.78        6.83      6.39 o 
   1   0  11       21.80       27.32      7.41 o 
   2   0  11        1.34        1.30      9.49 o 
   3   0  11        7.31       15.35      5.21 o 
   4   0  11       32.58       39.79      6.18 o 
   5   0  11        5.01       16.74      8.24 o 
   6   0  11       17.70       16.31      9.52 o 
 -15   1  11        3.42        7.91      4.26 o 
 -14   1  11       11.74        8.30      2.78 o 
 -13   1  11        6.84        5.52      1.62 o 
 -12   1  11       38.60       36.84      2.79 o 
 -11   1  11       96.96       95.67      3.15 o 
 -10   1  11      159.39      159.94      3.94 o 
  -9   1  11       25.24       25.65      2.24 o 
  -8   1  11        8.87        6.81      2.15 o 
  -7   1  11        0.84        2.61      2.17 o 
  -6   1  11       92.01       80.60      2.55 o 
  -5   1  11       13.44       16.28      3.09 o 
  -4   1  11       73.28       88.10      3.88 o 
  -3   1  11      121.97      117.53      4.65 o 
  -2   1  11       26.38       32.55      6.15 o 
  -1   1  11       31.22       29.83      4.90 o 
   0   1  11       75.72       70.02      8.32 o 
   1   1  11        4.47       17.40      7.33 o 
   2   1  11        3.13       -0.14      8.18 o 
   3   1  11       22.21       23.83      6.25 o 
   4   1  11        3.93       -0.93      5.93 o 
   5   1  11       19.96       19.46      8.79 o 
 -14   2  11        1.86        4.99      2.90 o 
 -13   2  11       54.53       52.50      2.00 o 
 -12   2  11        6.43        6.95      1.98 o 
 -11   2  11       57.26       62.38      2.57 o 
 -10   2  11       67.51       66.10      2.73 o 
  -9   2  11       26.54       27.45      2.40 o 
  -8   2  11       97.74      102.81      3.41 o 
  -7   2  11       76.91       83.08      3.15 o 
  -6   2  11       74.23       80.43      2.95 o 
  -5   2  11       36.58       35.80      2.72 o 
  -4   2  11        0.80        2.35      2.98 o 
  -3   2  11        0.60       -3.04      4.04 o 
  -2   2  11        5.50        6.82      4.55 o 
  -1   2  11        9.74        7.60      6.80 o 
   0   2  11       29.66       28.12      8.03 o 
   1   2  11       10.22       15.72      7.65 o 
   2   2  11        5.41       13.35      7.97 o 
   3   2  11       21.01        5.47      9.28 o 
 -14   3  11        1.10        0.91      2.84 o 
 -13   3  11        6.37        6.94      2.05 o 
 -12   3  11        8.44       10.13      2.23 o 
 -11   3  11       46.10       46.66      2.63 o 
 -10   3  11        6.63        6.10      2.40 o 
  -9   3  11       42.34       42.14      2.76 o 
  -8   3  11       21.72       22.69      2.66 o 
  -7   3  11        1.66        2.86      1.77 o 
  -6   3  11       13.23       10.61      2.48 o 
  -5   3  11       10.29       11.01      3.26 o 
  -4   3  11       36.24       37.95      3.72 o 
  -3   3  11       17.00       17.22      4.64 o 
  -2   3  11       69.61       73.38      8.21 o 
  -1   3  11       52.20       42.91      7.55 o 
   0   3  11        4.64       -3.12      7.79 o 
   1   3  11        1.98        0.72      8.77 o 
   2   3  11       11.37        4.87      9.46 o 
   3   3  11       19.74       17.84     10.39 o 
 -15   4  11        6.28        8.84      3.37 o 
 -14   4  11        4.17        4.94      2.55 o 
 -13   4  11       46.73       54.26      2.62 o 
 -12   4  11       12.33       15.49      2.42 o 
 -11   4  11       18.51       21.03      2.51 o 
 -10   4  11        6.21        3.14      2.43 o 
  -9   4  11        0.07       -0.77      2.45 o 
  -8   4  11        3.95        0.67      3.09 o 
  -7   4  11       68.34       74.15      2.93 o 
  -6   4  11       49.13       51.49      3.59 o 
  -5   4  11        9.67       14.97      3.48 o 
  -4   4  11        3.10        3.20      7.62 o 
  -3   4  11       34.71       29.05      5.43 o 
  -2   4  11        0.38       -7.28      7.28 o 
  -1   4  11       49.41       50.64      9.06 o 
   0   4  11        8.13       -0.66      8.82 o 
   1   4  11        0.91        8.98      9.57 o 
   2   4  11       33.55       34.02     10.66 o 
 -15   5  11        1.41        1.51      4.50 o 
 -14   5  11        7.14        7.14      2.44 o 
 -13   5  11        0.32        1.38      2.52 o 
 -12   5  11        2.69        3.22      2.59 o 
 -11   5  11        1.80        2.69      2.63 o 
 -10   5  11       10.10       13.15      2.71 o 
  -9   5  11       45.28       49.51      3.41 o 
  -8   5  11       27.45       24.07      7.42 o 
  -7   5  11       12.30       14.78      3.29 o 
  -6   5  11        0.31        2.03      4.09 o 
  -5   5  11       14.10       16.82      9.30 o 
  -4   5  11        0.63        6.12      7.84 o 
  -3   5  11       36.41       39.35      7.86 o 
  -2   5  11       67.02       72.94      9.36 o 
  -1   5  11        1.62       -8.35      8.35 o 
   0   5  11        5.34       11.94      9.49 o 
   1   5  11        4.82       -9.14      9.83 o 
 -14   6  11        8.32        7.58      2.98 o 
 -13   6  11        2.47        4.18      2.83 o 
 -12   6  11       11.29        9.63      2.94 o 
 -11   6  11       18.75       20.01      3.35 o 
 -10   6  11       26.72       31.98      3.41 o 
  -9   6  11        1.35       -4.12      4.77 o 
  -8   6  11       13.40       16.13      5.24 o 
  -7   6  11       30.28       30.23      3.59 o 
  -6   6  11       17.38       12.00      4.61 o 
  -5   6  11        1.47        2.31      5.07 o 
  -4   6  11       35.14       19.44      7.75 o 
  -3   6  11        4.78        6.31      8.02 o 
  -2   6  11        9.46       -0.13      8.39 o 
  -1   6  11       17.25       25.16      9.73 o 
 -13   7  11        5.92        5.98      3.42 o 
 -12   7  11        0.44        3.73      3.51 o 
 -11   7  11        4.38       11.99      4.27 o 
 -10   7  11       15.70       17.76      5.45 o 
  -9   7  11       10.36        8.98      5.50 o 
  -8   7  11       34.95       42.25      6.58 o 
  -7   7  11       21.98       19.86      4.56 o 
  -6   7  11        1.07       -0.11      5.01 o 
  -5   7  11        8.57        1.79      7.19 o 
  -4   7  11        8.12       15.75      8.18 o 
  -3   7  11       15.83        9.52      8.67 o 
 -12   8  11       11.11       18.99      5.76 o 
 -11   8  11        2.69        4.77      7.25 o 
 -10   8  11        0.69       -5.46      5.46 o 
  -9   8  11        1.10       -3.28      5.92 o 
  -8   8  11        6.23       10.85      8.66 o 
  -7   8  11       13.80       12.22      4.91 o 
  -6   8  11        1.21       -6.72      6.72 o 
   0 -16  12        0.24       -2.27      9.78 o 
   1 -16  12        2.24        5.14      9.84 o 
   2 -16  12        0.28       -5.75      9.67 o 
   4 -16  12        5.47       -1.02      8.42 o 
  -2 -15  12        0.15       -0.06      8.66 o 
  -1 -15  12       12.82       19.70      8.43 o 
   0 -15  12        1.28       -1.01      8.87 o 
   1 -15  12        6.88       17.44      8.66 o 
   2 -15  12        4.46        6.26      8.24 o 
   3 -15  12       14.20       22.83      6.18 o 
   4 -15  12        2.99        3.58      8.95 o 
   5 -15  12        0.17       -7.63      8.87 o 
   6 -15  12        9.23       12.63      8.51 o 
  -4 -14  12        5.41        5.25      7.95 o 
  -3 -14  12        4.18        9.49      8.34 o 
  -2 -14  12       25.56       31.94      8.77 o 
  -1 -14  12        0.04       -0.42      7.65 o 
   0 -14  12        2.15       -4.05      7.65 o 
   1 -14  12       12.50       31.91      8.00 o 
   2 -14  12       12.69       22.47      8.16 o 
   3 -14  12       19.92       17.73      5.64 o 
   4 -14  12        1.66        1.74      8.21 o 
   5 -14  12       22.42       42.20      8.80 o 
   6 -14  12        2.94       -1.34      7.87 o 
   7 -14  12        2.99        1.05     10.30 o 
  -5 -13  12        2.19        5.39      7.36 o 
  -4 -13  12        0.21       -3.20      7.73 o 
  -3 -13  12        1.41       -0.43      7.39 o 
  -2 -13  12        9.38       22.39      7.94 o 
  -1 -13  12       39.29       32.58      7.54 o 
   0 -13  12       43.20       63.98      8.90 o 
   1 -13  12        3.53        2.88      7.78 o 
   2 -13  12       12.04       15.12      5.30 o 
   3 -13  12       22.17       22.50      4.55 o 
   4 -13  12        0.78       -2.50      4.33 o 
   5 -13  12       38.69       57.20      9.36 o 
   6 -13  12        5.10        5.51      8.47 o 
   7 -13  12       32.22       38.82      9.03 o 
  -7 -12  12        0.82       -4.58      6.85 o 
  -6 -12  12        2.46        1.23      6.85 o 
  -5 -12  12       15.73       18.52      6.91 o 
  -4 -12  12        1.87       17.36      7.06 o 
  -3 -12  12       37.38       33.43      7.49 o 
  -2 -12  12       31.38       40.31      7.75 o 
  -1 -12  12        0.29        0.66      6.27 o 
   0 -12  12        0.81       -0.16      7.03 o 
   1 -12  12        0.18        1.36      4.77 o 
   2 -12  12        0.62       -3.28      3.84 o 
   3 -12  12      142.57      148.94      5.96 o 
   4 -12  12        1.01        5.37      4.11 o 
   5 -12  12        3.64        4.38      7.84 o 
   6 -12  12        9.87       25.54      7.97 o 
   7 -12  12        6.09       -1.42      5.62 o 
   8 -12  12        7.59       -3.07      8.61 o 
  -9 -11  12        3.09        5.20      4.23 o 
  -8 -11  12        3.73        3.49      3.74 o 
  -7 -11  12        0.98        0.81      5.37 o 
  -6 -11  12       32.49       33.43      4.06 o 
  -5 -11  12       26.36       21.18      6.50 o 
  -4 -11  12        2.21        1.50      4.58 o 
  -3 -11  12        0.23        4.69      6.27 o 
  -2 -11  12       16.24       13.30      6.67 o 
  -1 -11  12       96.98       85.94      5.82 o 
   0 -11  12       27.95       26.68      5.66 o 
   1 -11  12       26.87       33.07      6.01 o 
   2 -11  12       76.88       86.09      4.92 o 
   3 -11  12        1.65        4.86      4.98 o 
   4 -11  12        5.12       -0.19      4.93 o 
   5 -11  12        9.86       23.01      7.20 o 
   6 -11  12        0.85        0.96      7.20 o 
   7 -11  12       16.06       16.50      8.32 o 
   8 -11  12        0.58       -8.45      8.45 o 
 -10 -10  12        4.41       -2.40      7.99 o 
  -9 -10  12        7.58       11.65      8.87 o 
  -8 -10  12       12.15       16.43      4.34 o 
  -7 -10  12        5.11        5.44      3.57 o 
  -6 -10  12        8.05       10.58      3.69 o 
  -5 -10  12       27.96       24.07      3.55 o 
  -4 -10  12        7.29        2.46      3.36 o 
  -3 -10  12       42.22       42.78      3.85 o 
  -2 -10  12      108.35       97.54      4.99 o 
  -1 -10  12       11.83        6.44      4.24 o 
   0 -10  12        3.51        1.44      6.36 o 
   1 -10  12        2.43        0.41      3.75 o 
   2 -10  12       56.58       69.11      9.68 o 
   3 -10  12      119.43      122.77      6.80 o 
   4 -10  12        0.82        0.41      5.14 o 
   5 -10  12        7.20       14.21      7.59 o 
   6 -10  12       18.00       20.13      7.36 o 
   7 -10  12       13.14       16.31      8.37 o 
   8 -10  12        8.89       16.53      8.74 o 
 -11  -9  12        3.17       -0.94      5.72 o 
 -10  -9  12        0.02       -0.26      5.24 o 
  -9  -9  12        5.48        1.77      4.84 o 
  -8  -9  12        2.10        2.25      5.29 o 
  -7  -9  12       44.76       47.42      3.75 o 
  -6  -9  12      150.02      154.80      9.94 o 
  -5  -9  12       17.35       16.08      3.40 o 
  -4  -9  12       44.49       41.15      3.56 o 
  -3  -9  12       34.25       34.79      3.56 o 
  -2  -9  12       87.76       84.01      4.00 o 
  -1  -9  12       11.63       11.71      4.09 o 
   0  -9  12        2.33       -1.01      5.57 o 
   1  -9  12      169.14      172.61      7.55 o 
   2  -9  12        5.02       10.61      4.27 o 
   3  -9  12        1.05        1.95      4.65 o 
   4  -9  12        8.32        6.50      7.60 o 
   5  -9  12        1.82       14.55      7.08 o 
   6  -9  12        1.37        4.00      7.70 o 
   7  -9  12        5.68        3.98      8.13 o 
   8  -9  12       12.91        9.28      8.71 o 
 -11  -8  12       34.67       32.48      5.64 o 
 -10  -8  12        3.55        3.70      4.81 o 
  -9  -8  12       17.39       21.77      4.92 o 
  -8  -8  12       69.73       84.15      3.72 o 
  -7  -8  12       18.36       25.28      3.28 o 
  -6  -8  12       16.56       10.51      3.19 o 
  -5  -8  12        9.33       15.16      3.16 o 
  -4  -8  12      144.46      145.30      5.18 o 
  -3  -8  12       76.31       79.40      3.95 o 
  -2  -8  12      150.20      158.26      6.99 o 
  -1  -8  12        1.33        5.16      3.85 o 
   0  -8  12      106.92      101.15     13.98 o 
   1  -8  12        1.34        6.67      8.66 o 
   2  -8  12        2.76       -0.18      4.46 o 
   3  -8  12        8.23        1.83      4.58 o 
   4  -8  12       19.70       32.02      5.03 o 
   5  -8  12       45.34       52.52      5.77 o 
   6  -8  12       20.53       19.28      7.31 o 
   7  -8  12        3.27       -4.96      8.13 o 
   8  -8  12        5.64       -7.89      8.24 o 
 -12  -7  12        7.50        1.94      5.23 o 
 -11  -7  12        3.97        8.65      4.93 o 
 -10  -7  12        2.83        7.60      4.69 o 
  -9  -7  12        1.34       -0.83      4.06 o 
  -8  -7  12       20.33       20.33      3.43 o 
  -7  -7  12      139.66      142.69      4.34 o 
  -6  -7  12       31.16       34.65      3.06 o 
  -5  -7  12      199.34      207.26      7.62 o 
  -4  -7  12        5.42        6.54      2.86 o 
  -3  -7  12      101.16       98.46      7.87 o 
  -2  -7  12      119.81      111.87      5.39 o 
  -1  -7  12        4.31        2.23      3.73 o 
   0  -7  12        3.98        3.38      3.12 o 
   1  -7  12       91.22       88.91      5.37 o 
   2  -7  12        7.52        6.42      4.09 o 
   3  -7  12      115.00      113.02      6.23 o 
   4  -7  12       42.50       51.94      5.39 o 
   5  -7  12        2.67        4.29      4.96 o 
   6  -7  12        0.05        0.37      7.91 o 
   7  -7  12       13.37        7.60      8.39 o 
   8  -7  12        1.96       -4.22      8.59 o 
 -13  -6  12        1.45        0.56      7.03 o 
 -12  -6  12        0.73       -0.68      4.71 o 
 -11  -6  12       17.86       18.77      3.08 o 
 -10  -6  12        5.51        3.14      3.17 o 
  -9  -6  12       28.38       30.86      2.81 o 
  -8  -6  12      128.41      130.20      4.19 o 
  -7  -6  12        5.80        5.80      2.00 o 
  -6  -6  12        0.86       -0.36      2.02 o 
  -5  -6  12        6.48        7.17      2.09 o 
  -4  -6  12       55.34       56.79      3.39 o 
  -3  -6  12      239.34      235.35      7.88 o 
  -2  -6  12       18.84       15.95      3.66 o 
  -1  -6  12        9.58        9.37      3.75 o 
   0  -6  12      131.73      117.25      4.72 o 
   1  -6  12       19.92       18.64      4.15 o 
   2  -6  12        4.97       -3.11      4.43 o 
   3  -6  12        0.77        8.19      4.51 o 
   4  -6  12       51.86       58.08      5.92 o 
   5  -6  12       52.93       50.38      6.14 o 
   6  -6  12       32.48       28.76      7.84 o 
   7  -6  12        0.25       -1.42      8.45 o 
   8  -6  12       15.11       27.25      9.28 o 
 -13  -5  12       17.33       17.83      3.26 o 
 -12  -5  12       20.80       21.24      2.79 o 
 -11  -5  12       20.56       24.05      2.68 o 
 -10  -5  12       14.72       19.00      2.42 o 
  -9  -5  12        2.26        2.06      2.27 o 
  -8  -5  12       14.38       11.84      2.20 o 
  -7  -5  12       64.30       65.37      2.34 o 
  -6  -5  12        8.85       11.81      1.98 o 
  -5  -5  12      433.35      415.57      7.07 o 
  -4  -5  12       42.91       43.87      3.19 o 
  -3  -5  12       10.29        4.90      2.73 o 
  -2  -5  12       11.30        4.73      2.86 o 
  -1  -5  12       29.67       21.90      4.09 o 
   0  -5  12       11.64       17.73      3.35 o 
   1  -5  12       41.85       51.58      4.63 o 
   2  -5  12       28.80       34.36      4.81 o 
   3  -5  12      260.24      263.35      9.86 o 
   4  -5  12       16.20       19.82      5.51 o 
   5  -5  12        4.52       12.44      5.53 o 
   6  -5  12        3.95       -8.10      8.10 o 
   7  -5  12       49.48       60.00      9.06 o 
 -14  -4  12        5.39       10.46      3.11 o 
 -13  -4  12       11.23       11.54      2.68 o 
 -12  -4  12        0.16        1.29      2.42 o 
 -11  -4  12        5.23       10.05      2.35 o 
 -10  -4  12        5.07        4.73      2.18 o 
  -9  -4  12       44.02       39.27      2.36 o 
  -8  -4  12      143.28      139.24      3.70 o 
  -7  -4  12        2.96        3.75      2.27 o 
  -6  -4  12      289.05      279.99      5.06 o 
  -5  -4  12       27.45       26.24      2.21 o 
  -4  -4  12       61.19       69.80      2.63 o 
  -3  -4  12       20.03       23.99      2.70 o 
  -2  -4  12       42.77       46.67      3.01 o 
  -1  -4  12       75.73       73.77      3.86 o 
   0  -4  12       57.15       59.42      3.90 o 
   1  -4  12       43.94       41.27      4.79 o 
   2  -4  12       18.48       16.16      7.10 o 
   3  -4  12       55.43       68.93      5.53 o 
   4  -4  12        0.24        1.85      5.13 o 
   5  -4  12       58.08       70.51      7.33 o 
   6  -4  12       64.20       55.77      8.72 o 
   7  -4  12        1.51       -6.96      7.86 o 
 -14  -3  12        4.45        6.79      2.54 o 
 -13  -3  12       31.50       33.66      2.56 o 
 -12  -3  12       19.88       20.13      2.35 o 
 -11  -3  12       33.11       35.88      2.59 o 
 -10  -3  12       50.93       52.57      2.42 o 
  -9  -3  12       10.94       13.60      2.68 o 
  -8  -3  12       21.47       24.89      2.18 o 
  -7  -3  12        5.97        8.03      2.18 o 
  -6  -3  12      255.04      257.29      6.02 o 
  -5  -3  12      143.50      141.40      4.15 o 
  -4  -3  12       80.97       78.35      3.09 o 
  -3  -3  12      149.32      149.15      5.88 o 
  -2  -3  12       58.35       43.07      3.51 o 
  -1  -3  12       19.31       11.65      4.01 o 
   0  -3  12       11.90       10.96      4.48 o 
   1  -3  12       64.68       70.83      5.32 o 
   2  -3  12       32.06       32.92      4.85 o 
   3  -3  12        1.11       -3.63      4.76 o 
   4  -3  12       81.15       87.83      6.75 o 
   5  -3  12        6.34        3.68      8.26 o 
   6  -3  12        6.18       -1.79      7.76 o 
   7  -3  12       20.62       19.51      9.57 o 
 -14  -2  12       21.38       27.34      2.44 o 
 -13  -2  12        2.18        5.71      2.21 o 
 -12  -2  12        1.83        6.72      2.07 o 
 -11  -2  12        1.57        0.49      2.26 o 
 -10  -2  12        6.22        3.52      2.06 o 
  -9  -2  12       20.71       25.97      2.41 o 
  -8  -2  12      188.08      181.29      4.47 o 
  -7  -2  12      180.67      189.74      4.59 o 
  -6  -2  12      138.09      124.35      3.42 o 
  -5  -2  12        1.71       -2.26      2.26 o 
  -4  -2  12       31.58       31.30      2.56 o 
  -3  -2  12       49.81       60.73      5.49 o 
  -2  -2  12       57.49       63.01      4.78 o 
  -1  -2  12      168.03      149.00      6.79 o 
   0  -2  12      141.99      145.36      9.84 o 
   1  -2  12       12.84        6.85      6.47 o 
   2  -2  12        4.60        4.54      5.12 o 
   3  -2  12       37.31       27.39      5.47 o 
   4  -2  12        8.41       20.88      5.89 o 
   5  -2  12       12.14        9.38      8.64 o 
   6  -2  12        6.67       26.01      9.49 o 
 -15  -1  12        2.11        4.47      2.69 o 
 -14  -1  12       13.91       10.62      2.14 o 
 -13  -1  12        0.68        0.64      1.98 o 
 -12  -1  12       41.90       42.74      2.80 o 
 -11  -1  12        5.58        8.86      2.27 o 
 -10  -1  12       84.16       86.26      2.99 o 
  -9  -1  12       48.16       48.16      3.29 o 
  -8  -1  12       61.55       57.97      4.18 o 
  -7  -1  12        0.70       -1.46      2.26 o 
  -6  -1  12       86.83       83.74      2.65 o 
  -5  -1  12      155.36      151.86      4.26 o 
  -4  -1  12       93.92       98.06      4.02 o 
  -3  -1  12       90.25       88.02      6.11 o 
  -2  -1  12       36.01       32.63      4.61 o 
  -1  -1  12        3.44       -1.70      4.43 o 
   0  -1  12        9.56       12.93      6.26 o 
   1  -1  12       25.15       29.45      7.76 o 
   2  -1  12        1.20        2.00      7.27 o 
   3  -1  12        7.94       16.28      5.70 o 
   4  -1  12       14.35       14.12      5.99 o 
   5  -1  12        0.53       -6.55      8.32 o 
   6  -1  12        2.95       -5.62      9.23 o 
 -15   0  12       10.95        9.41      6.29 o 
 -14   0  12       12.01       11.92      2.59 o 
 -13   0  12       19.97       22.90      2.57 o 
 -12   0  12        2.09        0.81      2.23 o 
 -11   0  12       11.89       15.34      2.30 o 
 -10   0  12        0.21       -2.21      2.21 o 
  -9   0  12       24.00       28.43      2.51 o 
  -8   0  12      119.33      110.74      3.58 o 
  -7   0  12      147.27      143.33      6.03 o 
  -6   0  12       90.41       91.00      3.99 o 
  -5   0  12       30.16       27.26      3.04 o 
  -4   0  12        1.23        2.37      3.04 o 
  -3   0  12       90.26       96.39      4.43 o 
  -2   0  12       10.48       14.79      4.30 o 
  -1   0  12       66.94       77.03      8.05 o 
   0   0  12       20.75       17.32      7.33 o 
   1   0  12       29.14       31.24      7.67 o 
   2   0  12        0.47       12.58      7.76 o 
   3   0  12       50.90       62.16     10.11 o 
   4   0  12        3.26       -6.24      8.63 o 
   5   0  12        0.63       -3.95      9.31 o 
 -15   1  12        3.54       -3.63      4.19 o 
 -14   1  12        5.62        7.23      2.76 o 
 -13   1  12        0.13       -0.16      2.46 o 
 -12   1  12       24.25       30.98      2.43 o 
 -11   1  12       31.40       31.74      4.08 o 
 -10   1  12       87.18       98.88      3.27 o 
  -9   1  12       56.22       57.37      2.87 o 
  -8   1  12       40.27       32.33      2.69 o 
  -7   1  12        0.72       -1.25      2.48 o 
  -6   1  12        4.43        7.60      2.40 o 
  -5   1  12      129.82      128.86      5.47 o 
  -4   1  12      104.20      117.40      4.60 o 
  -3   1  12        7.09       11.50      4.56 o 
  -2   1  12       16.36       18.34      4.92 o 
  -1   1  12        5.58       15.22      7.28 o 
   0   1  12        0.03        4.75      7.11 o 
   1   1  12       30.12       46.68      9.15 o 
   2   1  12       12.34       12.10      9.22 o 
   3   1  12       58.79       80.27     10.27 o 
   4   1  12        0.28        8.87      9.55 o 
 -15   2  12       15.32        9.11      4.24 o 
 -14   2  12        4.87        5.67      3.37 o 
 -13   2  12       30.69       35.74      2.54 o 
 -12   2  12        4.58        2.07      2.39 o 
 -11   2  12        2.25        2.18      2.42 o 
 -10   2  12        0.18       -2.50      2.50 o 
  -9   2  12       35.12       39.45      2.85 o 
  -8   2  12       22.27       28.70      3.58 o 
  -7   2  12       37.27       42.58      3.57 o 
  -6   2  12       90.91       86.34      3.92 o 
  -5   2  12       29.03       31.87      4.16 o 
  -4   2  12        0.25        0.04      4.33 o 
  -3   2  12        8.80        4.46      4.76 o 
  -2   2  12        3.26       -6.58      6.58 o 
  -1   2  12       19.59       17.38      7.73 o 
   0   2  12        4.70        8.16      8.19 o 
   1   2  12        0.39        3.97      8.87 o 
   2   2  12       13.48       17.70      9.67 o 
   3   2  12        1.91       -1.14      9.06 o 
 -15   3  12        0.66        0.66      4.40 o 
 -14   3  12        4.18        5.67      2.26 o 
 -13   3  12        3.03        1.34      2.44 o 
 -12   3  12        8.33        7.94      2.59 o 
 -11   3  12       36.75       39.06      3.42 o 
 -10   3  12       19.92       17.75      2.88 o 
  -9   3  12       51.40       59.36      3.97 o 
  -8   3  12       13.43       11.54      3.49 o 
  -7   3  12       13.38        6.54      2.43 o 
  -6   3  12        0.22       -1.42      3.16 o 
  -5   3  12       27.15       35.23      3.96 o 
  -4   3  12        0.78        0.88      4.61 o 
  -3   3  12       12.21       12.03      6.67 o 
  -2   3  12       12.38       -1.22      7.47 o 
  -1   3  12        0.50       -4.72      8.19 o 
   0   3  12        4.29       -3.22      8.05 o 
   1   3  12        0.06       -8.21      9.46 o 
   2   3  12        1.01       -9.65      9.99 o 
 -14   4  12       27.19       28.85      2.76 o 
 -13   4  12        4.95        4.95      2.80 o 
 -12   4  12        4.48        5.05      4.30 o 
 -11   4  12        0.42        0.51      2.93 o 
 -10   4  12        4.32        0.57      3.01 o 
  -9   4  12       32.75       33.38      3.74 o 
  -8   4  12        2.76        7.03      8.48 o 
  -7   4  12       25.86       27.14      3.10 o 
  -6   4  12       41.23       50.16      5.48 o 
  -5   4  12        3.70        4.73      4.75 o 
  -4   4  12       37.07       42.36      5.54 o 
  -3   4  12        2.43       -1.90      7.63 o 
  -2   4  12        3.11       -8.07      8.07 o 
  -1   4  12        3.99       17.44      9.23 o 
   0   4  12        5.75       14.68      8.77 o 
 -14   5  12        0.07       -3.18      3.18 o 
 -13   5  12        0.01       -3.34      3.34 o 
 -12   5  12        0.35        3.44      3.15 o 
 -11   5  12        5.43        2.11      3.77 o 
 -10   5  12        1.95        7.06      3.82 o 
  -9   5  12       21.48       31.44      5.58 o 
  -8   5  12        0.51        7.17      5.03 o 
  -7   5  12        0.78        3.64      3.14 o 
  -6   5  12        0.15       -3.67      4.63 o 
  -5   5  12        1.67       -5.00      5.00 o 
  -4   5  12        0.40       -4.50      7.44 o 
  -3   5  12       18.36       14.58      8.10 o 
  -2   5  12        8.23       13.39      8.77 o 
 -13   6  12        0.77       -3.76      3.76 o 
 -12   6  12        6.37        7.03      3.64 o 
 -11   6  12        6.12        8.52      5.67 o 
 -10   6  12       10.35       16.05      5.33 o 
  -9   6  12        4.37        2.69      5.43 o 
  -8   6  12        1.07       -2.94      5.58 o 
  -7   6  12        0.40        0.43      4.14 o 
  -6   6  12        5.16        4.00      4.92 o 
  -5   6  12        2.61        4.99      6.82 o 
  -4   6  12       28.09       13.44      8.29 o 
 -12   7  12        0.88        6.51      7.28 o 
 -11   7  12        4.13        1.42      5.63 o 
 -10   7  12        1.73        4.92      5.71 o 
  -9   7  12       14.39       27.50      6.23 o 
  -8   7  12        6.60       -1.63      8.67 o 
  -7   7  12       13.84       14.49      4.74 o 
  -1 -15  13        3.03       17.35      9.30 o 
   0 -15  13        6.57       12.31      8.42 o 
   1 -15  13        0.96        1.39      9.11 o 
   2 -15  13       12.24       25.61      9.07 o 
   3 -15  13        4.01        2.71      8.89 o 
   4 -15  13        1.94        4.35      9.30 o 
   5 -15  13        2.59        5.97      9.60 o 
  -3 -14  13        2.14        6.80      8.11 o 
  -2 -14  13       18.02       15.38      8.69 o 
  -1 -14  13        1.03       -4.14      8.39 o 
   0 -14  13        2.66       -5.97      8.47 o 
   1 -14  13       14.45       18.78      5.80 o 
   2 -14  13        4.33       -1.63     10.19 o 
   3 -14  13       18.69       18.96      6.11 o 
   4 -14  13        7.91       20.16      8.66 o 
   5 -14  13        0.13        4.16      8.40 o 
   6 -14  13        6.90        5.79      9.35 o 
  -5 -13  13        1.72        6.61      7.86 o 
  -4 -13  13        1.60        2.62      7.49 o 
  -3 -13  13        0.35        5.43      7.44 o 
  -2 -13  13        0.59        0.48      7.71 o 
  -1 -13  13        5.41        5.31      5.33 o 
   0 -13  13        4.54       -0.75     11.41 o 
   1 -13  13        0.77        7.51      5.33 o 
   2 -13  13        6.69        1.28      5.96 o 
   3 -13  13        1.39        0.00      4.88 o 
   4 -13  13        0.34        4.05      8.55 o 
   5 -13  13        3.96       -0.83      8.79 o 
   6 -13  13        8.99       18.45      9.25 o 
  -7 -12  13        3.45       -1.76      6.37 o 
  -6 -12  13        0.86        0.94      5.02 o 
  -5 -12  13       16.26       23.78      5.30 o 
  -4 -12  13       22.13       32.60      9.19 o 
  -3 -12  13        2.49       10.63      5.11 o 
  -2 -12  13       90.98       89.28      6.04 o 
  -1 -12  13        9.18       17.07      5.41 o 
   0 -12  13        0.04        8.76      5.09 o 
   1 -12  13       11.97        7.05      6.00 o 
   2 -12  13        3.39        1.80      5.34 o 
   3 -12  13        4.90        6.59      7.23 o 
   4 -12  13       23.50       25.40      6.20 o 
   5 -12  13        1.11       -1.34      7.71 o 
   6 -12  13        6.43       -2.14      8.72 o 
   7 -12  13        6.87        5.91      8.80 o 
  -8 -11  13        6.31        3.09      4.82 o 
  -7 -11  13        0.62       -4.11      6.53 o 
  -6 -11  13       32.01       37.15      4.15 o 
  -5 -11  13        0.32        1.52      3.75 o 
  -4 -11  13       14.64       14.34      4.97 o 
  -3 -11  13        0.85       -4.07      4.63 o 
  -2 -11  13        4.89        5.64      4.88 o 
  -1 -11  13       18.18       16.08      5.15 o 
   0 -11  13       22.57       22.28      5.71 o 
   1 -11  13       48.94       44.94      7.70 o 
   2 -11  13       20.81       12.91      7.22 o 
   3 -11  13        3.25        4.27      5.15 o 
   4 -11  13        0.01        7.92      6.08 o 
   5 -11  13        0.98       -2.83      7.23 o 
   6 -11  13        4.77        2.88      8.47 o 
   7 -11  13       29.19       39.96      9.39 o 
  -9 -10  13        0.95       -2.69      8.00 o 
  -8 -10  13        3.69        0.53      4.27 o 
  -7 -10  13        4.13        6.06      4.44 o 
  -6 -10  13        3.47        4.28      4.67 o 
  -5 -10  13        0.28       -4.43      4.43 o 
  -4 -10  13      117.40      124.08      6.22 o 
  -3 -10  13        1.08        1.54      4.55 o 
  -2 -10  13      174.41      177.48     11.09 o 
  -1 -10  13       11.23        6.13      6.59 o 
   0 -10  13        9.83       12.50      6.91 o 
   1 -10  13        0.60        4.83      6.71 o 
   2 -10  13       28.10       27.88      5.27 o 
   3 -10  13        4.06       -1.65      5.11 o 
   4 -10  13        1.53        2.51      5.96 o 
   5 -10  13        7.57       15.32      8.32 o 
   6 -10  13        7.02        7.25      8.45 o 
   7 -10  13        0.15       -8.56      8.56 o 
 -10  -9  13        0.12       -2.16      5.51 o 
  -9  -9  13        1.39       -1.78     11.19 o 
  -8  -9  13        0.53       -1.35      4.31 o 
  -7  -9  13        9.30        1.32      3.52 o 
  -6  -9  13       32.94       30.44      4.64 o 
  -5  -9  13       29.67       36.84      4.72 o 
  -4  -9  13        2.77        3.77      4.39 o 
  -3  -9  13        7.86        8.68      4.38 o 
  -2  -9  13        4.37        3.06      4.52 o 
  -1  -9  13       59.53       68.46      7.11 o 
   0  -9  13       90.47       90.13      8.34 o 
   1  -9  13       86.28       81.30      8.02 o 
   2  -9  13        9.30        1.33      4.63 o 
   3  -9  13        8.94        3.93      8.92 o 
   4  -9  13       18.95       25.36      5.54 o 
   5  -9  13        6.32       -7.73      7.73 o 
   6  -9  13        1.55        5.33      8.53 o 
   7  -9  13       38.02       38.34      9.43 o 
 -11  -8  13       10.66       -4.67      7.31 o 
 -10  -8  13       22.54       19.34      5.98 o 
  -9  -8  13       14.68       18.91      5.11 o 
  -8  -8  13       25.33       34.19      4.84 o 
  -7  -8  13       49.04       56.82      3.70 o 
  -6  -8  13        0.90       -3.16      3.16 o 
  -5  -8  13        0.31        1.18      3.26 o 
  -4  -8  13       76.11       64.60      4.83 o 
  -3  -8  13        3.47        5.00      4.10 o 
  -2  -8  13      305.38      293.65      9.71 o 
  -1  -8  13        1.85       -3.93      3.93 o 
   0  -8  13        0.60        1.02      6.50 o 
   1  -8  13        5.36       -0.40      6.90 o 
   2  -8  13       11.81       19.94      4.76 o 
   3  -8  13        5.48       10.28      4.91 o 
   4  -8  13        2.15        5.17      5.31 o 
   5  -8  13        5.36       17.60      8.31 o 
   6  -8  13       26.70       18.00      8.03 o 
   7  -8  13        4.52       -3.01      8.72 o 
 -12  -7  13       13.16       19.13      5.47 o 
 -11  -7  13        9.78        8.27      4.99 o 
 -10  -7  13        5.58        8.39      4.77 o 
  -9  -7  13        4.52        1.01      4.61 o 
  -8  -7  13        9.18        6.78      4.47 o 
  -7  -7  13      114.69      109.08      4.38 o 
  -6  -7  13       10.56        8.31      3.11 o 
  -5  -7  13       79.56       83.81      4.01 o 
  -4  -7  13       77.99       65.41      6.60 o 
  -3  -7  13       30.94       27.69      7.84 o 
  -2  -7  13       18.93       19.83      5.07 o 
  -1  -7  13       44.05       48.51      4.80 o 
   0  -7  13       30.19       23.11      6.26 o 
   1  -7  13       42.88       33.48      6.85 o 
   2  -7  13        1.08       11.62      4.88 o 
   3  -7  13        2.45        6.82      6.36 o 
   4  -7  13       31.06       25.90      5.75 o 
   5  -7  13        5.41        0.66      8.15 o 
   6  -7  13        4.57        2.43      8.43 o 
   7  -7  13        1.20        0.99      8.82 o 
 -12  -6  13        0.01       -0.15      6.63 o 
 -11  -6  13       21.44       21.75      3.90 o 
 -10  -6  13       53.27       55.37      3.36 o 
  -9  -6  13       22.22       23.06      2.99 o 
  -8  -6  13      145.29      156.28      6.78 o 
  -7  -6  13        8.21       13.16      2.36 o 
  -6  -6  13       57.37       53.52      3.38 o 
  -5  -6  13        3.08       -0.02      3.01 o 
  -4  -6  13       25.84       22.34      3.37 o 
  -3  -6  13       38.30       38.95      4.72 o 
  -2  -6  13      235.54      220.33      8.26 o 
  -1  -6  13        4.99        6.00      6.22 o 
   0  -6  13        0.67        0.98      6.24 o 
   1  -6  13        5.24       12.77      6.83 o 
   2  -6  13       14.72       19.85      4.98 o 
   3  -6  13        7.33        5.24      5.10 o 
   4  -6  13        1.65       -1.16      5.37 o 
   5  -6  13        0.35       11.30      7.54 o 
   6  -6  13       22.00       19.72      8.93 o 
   7  -6  13        0.91       -6.80      8.16 o 
 -13  -5  13        5.61        0.10      3.70 o 
 -12  -5  13       26.49       33.56      3.28 o 
 -11  -5  13        8.06        8.01      2.95 o 
 -10  -5  13        8.53        8.78      2.83 o 
  -9  -5  13        5.47        4.87      2.63 o 
  -8  -5  13        0.78       -0.63      2.57 o 
  -7  -5  13       44.34       46.56      2.28 o 
  -6  -5  13       97.79       93.86      5.12 o 
  -5  -5  13       50.94       47.91      3.37 o 
  -4  -5  13      228.68      217.81      8.05 o 
  -3  -5  13       24.57       23.38      4.53 o 
  -2  -5  13        8.40        3.96      3.92 o 
  -1  -5  13       28.58       34.95      4.76 o 
   0  -5  13        2.69        2.99      5.91 o 
   1  -5  13       34.86       38.97      7.15 o 
   2  -5  13       26.93       33.98      8.07 o 
   3  -5  13        1.49        8.24      5.23 o 
   4  -5  13       68.31       68.58      6.43 o 
   5  -5  13        0.04        6.66      7.65 o 
   6  -5  13       14.20       10.48      8.50 o 
 -13  -4  13        4.02        7.56      2.70 o 
 -12  -4  13        3.27        6.25      2.59 o 
 -11  -4  13       34.09       37.85      2.73 o 
 -10  -4  13       28.48       29.52      2.53 o 
  -9  -4  13        5.38        5.56      2.33 o 
  -8  -4  13      135.38      134.07      4.36 o 
  -7  -4  13       12.02        9.15      2.95 o 
  -6  -4  13       15.18       10.51      2.19 o 
  -5  -4  13       24.18       20.84      2.74 o 
  -4  -4  13        1.36       -0.93      2.69 o 
  -3  -4  13       65.08       71.56      3.48 o 
  -2  -4  13       40.19       39.46      3.81 o 
  -1  -4  13       11.76       11.13      3.70 o 
   0  -4  13       43.95       40.97      7.39 o 
   1  -4  13        1.96        2.56      6.32 o 
   2  -4  13        1.66        1.90      7.62 o 
   3  -4  13        1.07        6.73      5.54 o 
   4  -4  13        1.41       -0.26      5.61 o 
   5  -4  13        2.89        6.29      7.97 o 
   6  -4  13       10.87        3.39      8.39 o 
 -14  -3  13        1.33        2.26      3.58 o 
 -13  -3  13        6.62        5.28      2.68 o 
 -12  -3  13       71.10       75.43      2.97 o 
 -11  -3  13        2.49        2.62      2.38 o 
 -10  -3  13       14.36       16.66      2.95 o 
  -9  -3  13       14.03       17.26      4.19 o 
  -8  -3  13        5.31        3.28      2.36 o 
  -7  -3  13       15.17       14.81      2.68 o 
  -6  -3  13       21.64       27.04      2.55 o 
  -5  -3  13      110.21      116.35      4.45 o 
  -4  -3  13      123.58      119.43      4.49 o 
  -3  -3  13       47.16       45.52      3.70 o 
  -2  -3  13       54.84       43.45      4.83 o 
  -1  -3  13        0.09        0.12      4.23 o 
   0  -3  13       47.19       57.07      7.97 o 
   1  -3  13        4.13        4.85      7.38 o 
   2  -3  13       48.46       71.86      9.28 o 
   3  -3  13        7.34       -4.16      7.73 o 
   4  -3  13       28.90       31.20      6.43 o 
   5  -3  13        1.62       -8.80      8.80 o 
   6  -3  13       15.04       21.36     10.05 o 
 -14  -2  13       38.41       50.16      3.01 o 
 -13  -2  13        7.15        7.61      2.39 o 
 -12  -2  13        0.08        0.38      2.32 o 
 -11  -2  13        6.92        6.53      2.59 o 
 -10  -2  13        0.46       -0.68      2.25 o 
  -9  -2  13       34.89       37.34      3.12 o 
  -8  -2  13       28.92       28.48      2.75 o 
  -7  -2  13       23.99       26.57      3.16 o 
  -6  -2  13       36.19       28.49      2.60 o 
  -5  -2  13        6.49       -0.40      2.97 o 
  -4  -2  13       48.40       40.36      3.64 o 
  -3  -2  13       13.73       17.57      4.34 o 
  -2  -2  13       71.52       81.85      5.60 o 
  -1  -2  13       88.88       79.33      8.05 o 
   0  -2  13        1.90        6.67      6.56 o 
   1  -2  13       76.75       85.14      8.72 o 
   2  -2  13        8.18       15.27      8.45 o 
   3  -2  13        0.83       -8.56      8.56 o 
   4  -2  13        4.39        7.81      9.47 o 
   5  -2  13       13.27       13.88      9.17 o 
 -14  -1  13        6.34        5.61      2.35 o 
 -13  -1  13        8.17        8.12      2.60 o 
 -12  -1  13       32.63       32.25      2.78 o 
 -11  -1  13        8.37       10.04      2.57 o 
 -10  -1  13       52.90       59.14      3.55 o 
  -9  -1  13       18.09       20.27      2.69 o 
  -8  -1  13        7.30        8.38      2.62 o 
  -7  -1  13        9.52        9.03      3.07 o 
  -6  -1  13        0.65       -2.35      2.35 o 
  -5  -1  13       18.72       29.06      3.42 o 
  -4  -1  13       85.36       77.70      4.12 o 
  -3  -1  13      156.63      154.76      7.61 o 
  -2  -1  13       32.38       23.98     11.27 o 
  -1  -1  13        0.14       -6.61      6.61 o 
   0  -1  13       10.90        0.53      7.44 o 
   1  -1  13       16.10       25.81      8.40 o 
   2  -1  13        0.37       -2.50      7.81 o 
   3  -1  13        9.23        6.24      8.53 o 
   4  -1  13        4.03        4.71      9.83 o 
 -14   0  13       15.16       13.21      2.50 o 
 -13   0  13        7.06        8.80      2.33 o 
 -12   0  13        6.21        7.86      2.58 o 
 -11   0  13        1.28        0.73      2.58 o 
 -10   0  13        1.33        2.57      2.58 o 
  -9   0  13       17.62       22.90      2.80 o 
  -8   0  13       41.56       46.35      6.37 o 
  -7   0  13       29.89       37.18      3.48 o 
  -6   0  13       55.26       53.91      3.46 o 
  -5   0  13       38.05       36.95      3.52 o 
  -4   0  13       64.83       60.30      6.35 o 
  -3   0  13       35.94       46.81      6.88 o 
  -2   0  13       31.22       42.03      7.67 o 
  -1   0  13       31.60       39.40      8.21 o 
   0   0  13       17.35       13.99      8.31 o 
   1   0  13       31.72       37.48      9.54 o 
   2   0  13        1.96        0.00      9.33 o 
   3   0  13        4.36       -0.67      9.19 o 
 -14   1  13        0.05        0.81      2.42 o 
 -13   1  13        4.78        6.07      2.60 o 
 -12   1  13        8.83       10.70      2.71 o 
 -11   1  13       37.42       41.04      2.94 o 
 -10   1  13       24.23       25.60      2.86 o 
  -9   1  13       28.19       35.60      2.98 o 
  -8   1  13        1.50        1.45      3.25 o 
  -7   1  13        0.01       -3.31      3.31 o 
  -6   1  13        0.67       -0.69      3.15 o 
  -5   1  13       37.75       42.46      3.84 o 
  -4   1  13       65.77       61.41      5.23 o 
  -3   1  13       41.44       43.41      7.21 o 
  -2   1  13        9.31       14.85      7.41 o 
  -1   1  13        1.60        5.79      7.79 o 
   0   1  13       26.76       25.93      8.29 o 
   1   1  13       28.08       51.50      9.30 o 
   2   1  13        1.04       -4.10      9.73 o 
 -14   2  13       11.85       11.06      3.04 o 
 -13   2  13       10.64       10.51      3.02 o 
 -12   2  13       29.54       30.56      2.99 o 
 -11   2  13        2.47       -0.50      2.85 o 
 -10   2  13        0.04       -1.69      2.86 o 
  -9   2  13        0.57        9.51      3.54 o 
  -8   2  13       30.13       36.32      3.82 o 
  -7   2  13       19.38       23.67      2.56 o 
  -6   2  13       31.10       31.17      3.72 o 
  -5   2  13       24.50       24.82      4.99 o 
  -4   2  13        0.79        6.89      4.78 o 
  -3   2  13       28.77       21.11      7.33 o 
  -2   2  13        0.10       -7.31      7.31 o 
  -1   2  13        1.81       -8.18      8.18 o 
   0   2  13       84.15       94.93     10.77 o 
   1   2  13        0.17        6.37      8.72 o 
 -14   3  13        2.44        3.13      2.97 o 
 -13   3  13        1.76       -0.53      3.80 o 
 -12   3  13        9.25        7.13      3.81 o 
 -11   3  13       34.80       42.22      3.40 o 
 -10   3  13        8.90        3.81      3.56 o 
  -9   3  13       64.64       83.29      4.53 o 
  -8   3  13        3.08        8.81      4.86 o 
  -7   3  13        2.80        5.51      2.80 o 
  -6   3  13        1.61        1.91      3.62 o 
  -5   3  13       57.96       75.18     13.03 o 
  -4   3  13        8.51       16.05      9.79 o 
  -3   3  13        1.37       -7.49      7.49 o 
  -2   3  13        2.59        7.76      8.29 o 
  -1   3  13       30.96       22.36      9.07 o 
   0   3  13        2.53       -9.03      9.33 o 
 -13   4  13        7.91        8.25      3.93 o 
 -12   4  13        6.82        4.55      3.28 o 
 -11   4  13        2.80        2.04      3.68 o 
 -10   4  13        1.06       10.15     10.35 o 
  -9   4  13        0.77        5.98      5.10 o 
  -8   4  13       37.17       50.79      5.87 o 
  -7   4  13        0.39        9.30      6.05 o 
  -6   4  13       42.75       44.49      5.01 o 
  -5   4  13        0.30       -2.56      5.12 o 
  -4   4  13        8.69       10.72      7.19 o 
  -3   4  13        0.49        9.49      7.97 o 
  -2   4  13        5.28       -5.89      8.47 o 
 -12   5  13        0.13        2.60      5.67 o 
 -11   5  13        5.18       10.45      5.41 o 
 -10   5  13        9.08        9.06      5.33 o 
  -9   5  13       46.55       54.18      6.13 o 
  -8   5  13        2.62       -2.10      5.49 o 
  -7   5  13       22.95       23.08      6.75 o 
  -6   5  13        0.03        3.13      4.98 o 
  -5   5  13       12.12       10.26      7.46 o 
 -11   6  13       12.90        8.83      7.83 o 
 -10   6  13        0.43        1.17      9.60 o 
  -9   6  13        2.64        6.80      7.11 o 
  -8   6  13        1.40        2.22      9.09 o 
  -7   6  13        2.40        1.69      4.35 o 
   1 -15  14        3.86        4.80     10.73 o 
   2 -15  14        0.84        0.27      7.27 o 
  -2 -14  14        0.08       -6.66      6.66 o 
  -1 -14  14        1.86       -0.47      6.18 o 
   0 -14  14        2.88        7.27      5.91 o 
   1 -14  14        8.18       -1.78      6.57 o 
   2 -14  14       13.52       20.59     12.47 o 
   3 -14  14        4.29        2.30      8.56 o 
  -4 -13  14        2.00        4.50      5.81 o 
  -3 -13  14        8.42        4.02      5.71 o 
  -2 -13  14        0.40        5.90      5.64 o 
  -1 -13  14        3.41       -4.31      5.53 o 
   0 -13  14       29.18       32.14      5.88 o 
   1 -13  14        0.20       15.73      8.67 o 
   2 -13  14        1.80        3.86      8.23 o 
   3 -13  14       17.71       30.25      9.35 o 
   4 -13  14        9.84       11.25      9.28 o 
   5 -13  14        0.13       -5.33      9.31 o 
  -6 -12  14        0.41       -4.30      6.99 o 
  -5 -12  14        0.40       -6.66      6.66 o 
  -4 -12  14       47.25       39.14      7.83 o 
  -3 -12  14        9.55        1.82      7.22 o 
  -2 -12  14        3.76       -4.08      7.46 o 
  -1 -12  14       15.26       14.04      7.25 o 
   0 -12  14       40.48       24.81      7.89 o 
   1 -12  14        3.21        8.02      7.67 o 
   2 -12  14       14.38        8.08      7.79 o
[truncated: 34,202 more chars]
